# Supplementary material for: The Isolation, Genetic Analysis and Biofilm Characteristics of Listeria spp. from the Marine Environment in China
Source: Microorganisms. 2023 Aug 27;11(9):2166. doi: 10.3390/microorganisms11092166 (PMC10535974; doi:10.3390/microorganisms11092166)
Supplement: Supplementary file 1 [file microorganisms-11-02166-s001.zip › Supplementary Table.xlsx]

## Sheet: Sheet1
Supplementary Table S1 The detailed information of Listeria monocytogenes genomes used in this study
Accession Number	Sequence Type	Isolation Year	Geographic Location	Source Type
GCA_000787905.1	ST121	2014	USA	feed
GCA_000814545.1	ST121	Unknown	Spain	food production env.
GCA_000814565.1	ST121	Unknown	Spain	food production env.
GCA_000814575.1	ST121	Unknown	Spain	food production env.
GCA_000814625.1	ST121	Unknown	Spain	food production env.
GCA_001709555.1	ST121	2011	Switzerland	food production env.
GCA_002103255.1	ST121	2012	Switzerland	human
GCA_002103315.1	ST121	2013	Switzerland	human
GCA_002114665.1	ST121	2011	Australia	food
GCA_002115205.1	ST121	2012	Australia	food
GCA_002489515.1	ST121	2013	USA	env.
GCA_002489575.1	ST121	2013	USA	env.
GCA_002489585.1	ST121	2013	USA	env.
GCA_002489625.1	ST121	2013	USA	env.
GCA_002524405.1	ST121	2004	Italy	food
GCA_002524995.1	ST121	2003	Italy	food
GCA_002525015.1	ST121	2003	Italy	food
GCA_002525105.1	ST121	2003	Italy	food
GCA_002525175.1	ST121	2003	Italy	food
GCA_002525365.1	ST121	2003	Italy	food
GCA_002775695.1	ST121	2006	Italy	food
GCA_002775895.1	ST121	2006	Italy	food
GCA_002775905.1	ST121	2006	Italy	food
GCA_002775915.1	ST121	2006	Italy	food production env.
GCA_002775955.1	ST121	2006	Italy	food production env.
GCA_002776205.1	ST121	2005	Italy	food production env.
GCA_003191425.1	ST121	2010	Canada	food
GCA_003265055.1	ST121	2013	Switzerland	food
GCA_003586635.1	ST121	2014	Switzerland	food
GCA_003587485.1	ST121	2016	Switzerland	env.
GCA_003587515.1	ST121	2016	Switzerland	food
GCA_003587565.1	ST121	2014	Switzerland	food production env.
GCA_003588225.1	ST121	2013	Switzerland	human
GCA_003588885.1	ST121	2012	Switzerland	human
GCA_003593865.1	ST121	2010	USA	env.
GCA_003594225.1	ST121	2010	USA	env.
GCA_003606835.1	ST121	Unknown	USA	Unknown
GCA_003608845.1	ST121	2003	USA	food
GCA_003608895.1	ST121	2001	USA	food
GCA_003609405.1	ST121	2003	USA	food
GCA_003668055.1	ST121	Unknown	USA	food
GCA_003677225.1	ST121	2005	Norway	food
GCA_003677885.1	ST121	2011	Netherlands	food
GCA_003679475.1	ST121	2003	United Kingdom	food
GCA_003680375.1	ST121	2003	United Kingdom	food
GCA_003680675.1	ST121	2006	Spain	food
GCA_003703535.1	ST121	2013	Switzerland	food
GCA_003703565.1	ST121	2013	Switzerland	food
GCA_004129955.1	ST121	2005	USA	food
GCA_004142545.1	ST121	2018	Venezuela	food
GCA_004150855.1	ST121	2013	USA	food
GCA_004382705.1	ST121	2011	Italy	food
GCA_004385805.1	ST121	2011	United Kingdom	food
GCA_004386345.1	ST121	2005	USA	food
GCA_004390005.1	ST121	2006	China	food
GCA_004390445.1	ST121	2014	USA	env.
GCA_004392715.1	ST121	2005	Russia	food
GCA_004396365.1	ST121	2019	United Kingdom	food
GCA_004396385.1	ST121	2018	United Kingdom	env.
GCA_004396405.1	ST121	2018	United Kingdom	env.
GCA_004396445.1	ST121	2018	United Kingdom	env.
GCA_004398745.1	ST121	2013	USA	food
GCA_004399665.1	ST121	2014	USA	env.
GCA_004405625.1	ST121	2009	Spain	food
GCA_004405675.1	ST121	2014	USA	human
GCA_004408265.1	ST121	2004	Norway	food
GCA_004408605.1	ST121	2007	USA	food
GCA_004409565.1	ST121	2010	USA	food
GCA_004410745.1	ST121	2014	USA	food
GCA_004413725.1	ST121	2018	United Kingdom	food
GCA_004413945.1	ST121	2019	United Kingdom	food
GCA_004425075.1	ST121	Unknown	Germany	food
GCA_004426235.1	ST121	2014	USA	food
GCA_004426315.1	ST121	2014	USA	food
GCA_004427675.1	ST121	2014	USA	food
GCA_004427885.1	ST121	2014	USA	food production env.
GCA_004436445.1	ST121	2011	USA	env.
GCA_004439725.1	ST121	2013	USA	env.
GCA_004443825.1	ST121	2005	Netherlands	food
GCA_004443885.1	ST121	2005	Netherlands	food
GCA_004445325.1	ST121	2014	USA	food
GCA_004447045.1	ST121	2014	USA	human
GCA_004452085.1	ST121	2010	USA	food
GCA_004452145.1	ST121	2011	USA	food
GCA_004452165.1	ST121	2011	USA	food
GCA_004452205.1	ST121	2011	USA	food
GCA_004454655.1	ST121	2005	USA	food
GCA_004457775.1	ST121	2012	Turkey	food
GCA_004457945.1	ST121	2018	Venezuela	food
GCA_004460605.1	ST121	2010	United Kingdom	food
GCA_004460625.1	ST121	2005	USA	food
GCA_004460725.1	ST121	2010	United Kingdom	food
GCA_004460845.1	ST121	2011	United Kingdom	food
GCA_004461205.1	ST121	2002	United Kingdom	food
GCA_004461405.1	ST121	2013	Latvia	food
GCA_004461425.1	ST121	2003	United Kingdom	food
GCA_004461445.1	ST121	2004	Canada	food
GCA_004461465.1	ST121	2002	United Kingdom	food
GCA_004461485.1	ST121	2003	United Kingdom	food
GCA_004461545.1	ST121	2004	Ireland	food
GCA_004461925.1	ST121	2005	Norway	food
GCA_004461945.1	ST121	2005	Norway	food
GCA_004464205.1	ST121	2014	USA	food
GCA_004464325.1	ST121	2014	USA	food
GCA_004466525.1	ST121	2006	USA	food production env.
GCA_004467315.1	ST121	2013	USA	food production env.
GCA_004468525.1	ST121	2006	USA	food
GCA_004475925.1	ST121	2019	United Kingdom	food
GCA_004476125.1	ST121	2018	United Kingdom	food
GCA_004476765.1	ST121	2019	USA	food
GCA_004476805.1	ST121	2019	USA	food production env.
GCA_004477105.1	ST121	2018	United Kingdom	food
GCA_004477125.1	ST121	2018	United Kingdom	food
GCA_004477145.1	ST121	2018	United Kingdom	food
GCA_004477185.1	ST121	2019	United Kingdom	food
GCA_004477405.1	ST121	2019	United Kingdom	food
GCA_004477525.1	ST121	2019	United Kingdom	food
GCA_004477825.1	ST121	2019	United Kingdom	env.
GCA_004478205.1	ST121	2018	United Kingdom	food
GCA_004478725.1	ST121	2019	United Kingdom	food
GCA_004478805.1	ST121	2019	United Kingdom	food
GCA_004479065.1	ST121	2018	United Kingdom	food
GCA_004479085.1	ST121	2018	United Kingdom	env.
GCA_004479465.1	ST121	2019	United Kingdom	food
GCA_004483605.1	ST121	2015	Poland	food
GCA_004483805.1	ST121	2015	Poland	food
GCA_004484265.1	ST121	Unknown	USA	Unknown
GCA_004491205.1	ST121	2015	Netherlands	food
GCA_004491765.1	ST121	2013	USA	food
GCA_004494045.1	ST121	2012	USA	food
GCA_004495525.1	ST121	2009	USA	env.
GCA_004500465.1	ST121	2009	USA	env.
GCA_004500485.1	ST121	2009	USA	env.
GCA_004500605.1	ST121	2009	USA	env.
GCA_004501845.1	ST121	2013	USA	food
GCA_004502365.1	ST121	2011	USA	food production env.
GCA_004503005.1	ST121	2015	USA	env.
GCA_004503185.1	ST121	2010	USA	food
GCA_004503245.1	ST121	2010	USA	food
GCA_004504965.1	ST121	2014	USA	env.
GCA_004509705.1	ST121	2010	USA	food
GCA_004509745.1	ST121	2010	USA	food
GCA_004509765.1	ST121	2010	USA	food
GCA_004511205.1	ST121	2014	USA	env.
GCA_004511255.1	ST121	2010	Poland	food
GCA_004517765.1	ST121	2006	China	food
GCA_004517785.1	ST121	2006	China	food
GCA_004518285.1	ST121	2012	Italy	food
GCA_004519065.1	ST121	2010	France	food
GCA_004519265.1	ST121	2011	Italy	food
GCA_004527225.1	ST121	2019	United Kingdom	food
GCA_004531125.1	ST121	2017	USA	env.
GCA_004531575.1	ST121	2017	USA	env.
GCA_004547925.1	ST121	2019	United Kingdom	food
GCA_004549245.1	ST121	2019	United Kingdom	food
GCA_004549685.1	ST121	2017	USA	env.
GCA_004573595.1	ST121	2016	USA	env.
GCA_004574775.1	ST121	2016	USA	env.
GCA_004580675.1	ST121	2003	USA	food
GCA_004582675.1	ST121	2003	USA	food
GCA_004583775.1	ST121	2013	USA	food
GCA_004583815.1	ST121	2013	USA	food
GCA_004587815.1	ST121	2016	USA	env.
GCA_004587825.1	ST121	2016	USA	env.
GCA_004587855.1	ST121	2016	USA	env.
GCA_004588695.1	ST121	2016	Germany	food
GCA_004588775.1	ST121	2016	Germany	food
GCA_004591295.1	ST121	2013	USA	food
GCA_004596475.1	ST121	2017	USA	env.
GCA_004596675.1	ST121	2017	USA	env.
GCA_004596715.1	ST121	2017	USA	env.
GCA_004596775.1	ST121	2017	USA	env.
GCA_004613715.1	ST121	2017	USA	animal
GCA_004613775.1	ST121	2017	USA	animal
GCA_004619875.1	ST121	2017	USA	env.
GCA_004620175.1	ST121	2017	USA	env.
GCA_004620275.1	ST121	2017	USA	env.
GCA_004620475.1	ST121	2017	USA	env.
GCA_004620735.1	ST121	2017	USA	env.
GCA_004620835.1	ST121	2017	USA	env.
GCA_004621375.1	ST121	2017	USA	env.
GCA_004621395.1	ST121	2017	USA	env.
GCA_004621415.1	ST121	2017	USA	env.
GCA_004621535.1	ST121	2017	USA	env.
GCA_004621615.1	ST121	2017	USA	env.
GCA_004621755.1	ST121	2017	USA	env.
GCA_004621775.1	ST121	2017	USA	env.
GCA_004622035.1	ST121	2017	USA	env.
GCA_004622295.1	ST121	2017	USA	env.
GCA_004622415.1	ST121	Unknown	USA	Unknown
GCA_004623515.1	ST121	2017	USA	human
GCA_004623975.1	ST121	2017	USA	food
GCA_004632355.1	ST121	2018	USA	food
GCA_004638625.1	ST121	2015	France	food
GCA_004639845.1	ST121	2015	USA	human
GCA_004656355.1	ST121	2016	USA	env.
GCA_004665735.1	ST121	2015	USA	food
GCA_004665815.1	ST121	2015	USA	env.
GCA_004665835.1	ST121	2015	USA	food
GCA_004665855.1	ST121	2015	USA	env.
GCA_004665875.1	ST121	2015	USA	env.
GCA_004665895.1	ST121	2015	USA	env.
GCA_004665905.1	ST121	2015	USA	env.
GCA_004665935.1	ST121	2015	USA	env.
GCA_004666055.1	ST121	2015	USA	env.
GCA_004666835.1	ST121	2015	USA	env.
GCA_004667135.1	ST121	2015	USA	env.
GCA_004667225.1	ST121	2015	USA	env.
GCA_004667825.1	ST121	2015	USA	env.
GCA_004667845.1	ST121	2015	USA	env.
GCA_004667865.1	ST121	2015	USA	env.
GCA_004667885.1	ST121	2015	USA	env.
GCA_004668245.1	ST121	2015	USA	env.
GCA_004668265.1	ST121	2015	USA	env.
GCA_004668325.1	ST121	2015	USA	env.
GCA_004668345.1	ST121	2015	USA	env.
GCA_004668365.1	ST121	2015	USA	env.
GCA_004668385.1	ST121	2015	USA	env.
GCA_004668405.1	ST121	2015	USA	env.
GCA_004668425.1	ST121	2015	USA	env.
GCA_004668465.1	ST121	2015	USA	env.
GCA_004668485.1	ST121	2015	USA	env.
GCA_004668505.1	ST121	2015	USA	env.
GCA_004668525.1	ST121	2015	USA	env.
GCA_004668585.1	ST121	2015	USA	env.
GCA_004668645.1	ST121	2015	USA	env.
GCA_004668745.1	ST121	2015	USA	env.
GCA_004668825.1	ST121	2015	USA	env.
GCA_004668865.1	ST121	2015	USA	env.
GCA_004668985.1	ST121	2015	USA	env.
GCA_004669005.1	ST121	2015	USA	env.
GCA_004669025.1	ST121	2015	USA	food
GCA_004669045.1	ST121	2015	USA	food
GCA_004669065.1	ST121	2015	USA	env.
GCA_004669105.1	ST121	2015	USA	food
GCA_004669145.1	ST121	2015	USA	env.
GCA_004669185.1	ST121	2015	USA	env.
GCA_004669245.1	ST121	2015	USA	env.
GCA_004669285.1	ST121	2015	USA	env.
GCA_004669325.1	ST121	2015	USA	env.
GCA_004669405.1	ST121	2015	USA	env.
GCA_004669425.1	ST121	2015	USA	env.
GCA_004669565.1	ST121	2015	USA	env.
GCA_004669585.1	ST121	2015	USA	env.
GCA_004669605.1	ST121	2015	USA	env.
GCA_004669625.1	ST121	2015	USA	env.
GCA_004669645.1	ST121	2015	USA	food
GCA_004669665.1	ST121	2015	USA	env.
GCA_004669705.1	ST121	2015	USA	food
GCA_004670085.1	ST121	2015	USA	env.
GCA_004670125.1	ST121	2015	USA	env.
GCA_004670665.1	ST121	2015	USA	env.
GCA_004670685.1	ST121	2015	USA	env.
GCA_004670865.1	ST121	2015	USA	env.
GCA_004670885.1	ST121	2015	USA	env.
GCA_004670925.1	ST121	2015	USA	env.
GCA_004671625.1	ST121	2015	USA	env.
GCA_004671645.1	ST121	2015	USA	env.
GCA_004671865.1	ST121	2015	USA	env.
GCA_004671885.1	ST121	2015	USA	food
GCA_004672045.1	ST121	2015	USA	env.
GCA_004674905.1	ST121	2015	USA	env.
GCA_004676305.1	ST121	2015	USA	env.
GCA_004678365.1	ST121	2005	USA	food
GCA_004678925.1	ST121	2005	USA	food
GCA_004680145.1	ST121	2012	Italy	food
GCA_004682305.1	ST121	2017	USA	food
GCA_004685245.1	ST121	2014	USA	env.
GCA_004685905.1	ST121	2014	USA	env.
GCA_004686125.1	ST121	2011	USA	food
GCA_004687025.1	ST121	2014	USA	env.
GCA_004687345.1	ST121	2016	USA	human
GCA_004695145.1	ST121	2017	USA	env.
GCA_004695245.1	ST121	2017	USA	env.
GCA_004695365.1	ST121	2017	USA	env.
GCA_004695545.1	ST121	2017	USA	env.
GCA_004695565.1	ST121	2017	USA	env.
GCA_004695605.1	ST121	2017	USA	env.
GCA_004696245.1	ST121	2017	USA	env.
GCA_004696265.1	ST121	2017	USA	env.
GCA_004696305.1	ST121	2017	USA	env.
GCA_004696325.1	ST121	2017	USA	env.
GCA_004696345.1	ST121	2017	USA	env.
GCA_004696365.1	ST121	2017	USA	env.
GCA_004696385.1	ST121	2017	USA	env.
GCA_004696405.1	ST121	2017	USA	env.
GCA_004696485.1	ST121	2017	USA	env.
GCA_004696585.1	ST121	2017	USA	env.
GCA_004696605.1	ST121	2017	USA	env.
GCA_004696625.1	ST121	2017	USA	env.
GCA_004696645.1	ST121	2017	USA	env.
GCA_004696685.1	ST121	2017	USA	env.
GCA_004709535.1	ST121	Unknown	United Kingdom	food
GCA_004710075.1	ST121	2005	Netherlands	food
GCA_004710095.1	ST121	2005	Netherlands	food
GCA_004710325.1	ST121	2009	Spain	food
GCA_004713445.1	ST121	2002	USA	food
GCA_004715165.1	ST121	2013	United Kingdom	human
GCA_004715205.1	ST121	2013	United Kingdom	human
GCA_004715285.1	ST121	2013	United Kingdom	human
GCA_004715305.1	ST121	2014	United Kingdom	human
GCA_004715505.1	ST121	2013	United Kingdom	human
GCA_004715725.1	ST121	2013	United Kingdom	human
GCA_004715785.1	ST121	2013	United Kingdom	human
GCA_004716065.1	ST121	2013	United Kingdom	human
GCA_004716105.1	ST121	2013	United Kingdom	human
GCA_004716245.1	ST121	2013	United Kingdom	human
GCA_004716405.1	ST121	2014	United Kingdom	human
GCA_004716525.1	ST121	2009	United Kingdom	human
GCA_004716565.1	ST121	2013	United Kingdom	human
GCA_004716625.1	ST121	2013	United Kingdom	human
GCA_004716645.1	ST121	2013	United Kingdom	human
GCA_004716825.1	ST121	2014	United Kingdom	human
GCA_004716845.1	ST121	2014	United Kingdom	human
GCA_004717725.1	ST121	2010	United Kingdom	human
GCA_004718185.1	ST121	2009	United Kingdom	human
GCA_004718325.1	ST121	2012	United Kingdom	human
GCA_004718465.1	ST121	2013	United Kingdom	human
GCA_004718485.1	ST121	2013	United Kingdom	human
GCA_004719345.1	ST121	2013	United Kingdom	human
GCA_004719705.1	ST121	2013	United Kingdom	human
GCA_004720125.1	ST121	2009	United Kingdom	human
GCA_004720165.1	ST121	2010	United Kingdom	human
GCA_004720205.1	ST121	2007	United Kingdom	human
GCA_004721165.1	ST121	Unknown	United Kingdom	food
GCA_004721215.1	ST121	Unknown	United Kingdom	food
GCA_004721265.1	ST121	Unknown	United Kingdom	food
GCA_004721685.1	ST121	2010	United Kingdom	human
GCA_004721905.1	ST121	Unknown	United Kingdom	food
GCA_004722465.1	ST121	Unknown	United Kingdom	food
GCA_004723085.1	ST121	Unknown	United Kingdom	food
GCA_004726445.1	ST121	1999	USA	food
GCA_004726645.1	ST121	2011	United Kingdom	human
GCA_004727205.1	ST121	2010	United Kingdom	human
GCA_004728745.1	ST121	2010	United Kingdom	human
GCA_004731145.1	ST121	2016	United Kingdom	food
GCA_004731245.1	ST121	2016	United Kingdom	env.
GCA_004731325.1	ST121	2018	United Kingdom	env.
GCA_004731665.1	ST121	2016	United Kingdom	food
GCA_004731815.1	ST121	2017	United Kingdom	food
GCA_004731885.1	ST121	2016	United Kingdom	food
GCA_004731965.1	ST121	2018	United Kingdom	food
GCA_004732025.1	ST121	2018	United Kingdom	food
GCA_004732125.1	ST121	2017	United Kingdom	food
GCA_004732185.1	ST121	2017	United Kingdom	env.
GCA_004732225.1	ST121	2017	United Kingdom	food
GCA_004732285.1	ST121	2016	United Kingdom	food
GCA_004732405.1	ST121	2016	United Kingdom	env.
GCA_004732525.1	ST121	2018	United Kingdom	food
GCA_004732565.1	ST121	2017	United Kingdom	food
GCA_004732625.1	ST121	2016	United Kingdom	food
GCA_004732645.1	ST121	2018	United Kingdom	food
GCA_004732665.1	ST121	2018	United Kingdom	food
GCA_004732675.1	ST121	2016	United Kingdom	food
GCA_004732705.1	ST121	2017	United Kingdom	env.
GCA_004732725.1	ST121	2016	United Kingdom	food
GCA_004732825.1	ST121	2016	United Kingdom	env.
GCA_004732845.1	ST121	2017	United Kingdom	food
GCA_004732905.1	ST121	2016	United Kingdom	env.
GCA_004732945.1	ST121	2017	United Kingdom	food
GCA_004732965.1	ST121	2017	United Kingdom	food
GCA_004732985.1	ST121	2017	United Kingdom	Unknown
GCA_004733105.1	ST121	2016	United Kingdom	env.
GCA_004733145.1	ST121	2018	United Kingdom	food
GCA_004733205.1	ST121	2018	United Kingdom	env.
GCA_004733225.1	ST121	2016	United Kingdom	food
GCA_004733245.1	ST121	2018	United Kingdom	food
GCA_004733265.1	ST121	2018	United Kingdom	food
GCA_004733345.1	ST121	2017	United Kingdom	food
GCA_004733565.1	ST121	2016	United Kingdom	env.
GCA_004733605.1	ST121	2017	United Kingdom	food
GCA_004733745.1	ST121	2017	United Kingdom	env.
GCA_004733885.1	ST121	2018	United Kingdom	food
GCA_004734005.1	ST121	2017	United Kingdom	env.
GCA_004734085.1	ST121	2018	United Kingdom	env.
GCA_004734205.1	ST121	2016	United Kingdom	food
GCA_004734315.1	ST121	2017	United Kingdom	env.
GCA_004734345.1	ST121	2017	United Kingdom	food
GCA_004734365.1	ST121	2016	United Kingdom	food
GCA_004734385.1	ST121	2014	United Kingdom	food
GCA_004734505.1	ST121	2016	United Kingdom	env.
GCA_004734545.1	ST121	2016	United Kingdom	food
GCA_004734585.1	ST121	2016	United Kingdom	food
GCA_004734725.1	ST121	2016	United Kingdom	env.
GCA_004734805.1	ST121	2017	United Kingdom	env.
GCA_004734985.1	ST121	2017	United Kingdom	food
GCA_004735045.1	ST121	2017	United Kingdom	food
GCA_004735145.1	ST121	2017	United Kingdom	food
GCA_004735205.1	ST121	2018	United Kingdom	food
GCA_004735305.1	ST121	2018	United Kingdom	env.
GCA_004735345.1	ST121	2016	United Kingdom	food
GCA_004735425.1	ST121	2016	United Kingdom	env.
GCA_004735525.1	ST121	2016	United Kingdom	env.
GCA_004735545.1	ST121	2018	United Kingdom	food
GCA_004735565.1	ST121	2016	United Kingdom	food
GCA_004735585.1	ST121	2017	United Kingdom	food
GCA_004735805.1	ST121	2016	United Kingdom	food
GCA_004736165.1	ST121	2017	United Kingdom	food
GCA_004736265.1	ST121	2017	United Kingdom	food
GCA_004736305.1	ST121	2016	United Kingdom	env.
GCA_004736345.1	ST121	2018	United Kingdom	food
GCA_004736405.1	ST121	2017	United Kingdom	food
GCA_004736485.1	ST121	2017	United Kingdom	food
GCA_004736525.1	ST121	2016	United Kingdom	food
GCA_004736585.1	ST121	2017	United Kingdom	food
GCA_004736785.1	ST121	2018	United Kingdom	env.
GCA_004737195.1	ST121	2016	United Kingdom	env.
GCA_004737425.1	ST121	2016	United Kingdom	food
GCA_004737825.1	ST121	2017	United Kingdom	food
GCA_004737845.1	ST121	2016	United Kingdom	food
GCA_004737985.1	ST121	2017	United Kingdom	food
GCA_004738025.1	ST121	2016	United Kingdom	food
GCA_004738045.1	ST121	2018	United Kingdom	food
GCA_004738345.1	ST121	2018	United Kingdom	food
GCA_004738405.1	ST121	2017	United Kingdom	food
GCA_004738525.1	ST121	2016	USA	food
GCA_004738765.1	ST121	2016	United Kingdom	food
GCA_004738945.1	ST121	2015	United Kingdom	food
GCA_004738965.1	ST121	2018	United Kingdom	env.
GCA_004738985.1	ST121	2017	United Kingdom	food
GCA_004739005.1	ST121	2017	United Kingdom	env.
GCA_004739025.1	ST121	2017	United Kingdom	env.
GCA_004739045.1	ST121	2016	United Kingdom	env.
GCA_004739165.1	ST121	2017	United Kingdom	food
GCA_004739265.1	ST121	2018	United Kingdom	food
GCA_004739285.1	ST121	2017	United Kingdom	food
GCA_004739325.1	ST121	2017	United Kingdom	food
GCA_004739405.1	ST121	2016	United Kingdom	env.
GCA_004739485.1	ST121	2016	United Kingdom	food
GCA_004739545.1	ST121	2017	United Kingdom	food
GCA_004739565.1	ST121	2016	United Kingdom	food
GCA_004739585.1	ST121	2018	United Kingdom	env.
GCA_004739605.1	ST121	2017	United Kingdom	food
GCA_004739685.1	ST121	2017	United Kingdom	food
GCA_004739785.1	ST121	2017	United Kingdom	food
GCA_004739805.1	ST121	2017	United Kingdom	food
GCA_004739885.1	ST121	2016	United Kingdom	food
GCA_004739945.1	ST121	2018	United Kingdom	env.
GCA_004739985.1	ST121	2017	United Kingdom	food
GCA_004740065.1	ST121	2017	United Kingdom	food
GCA_004740125.1	ST121	2017	United Kingdom	food
GCA_004740145.1	ST121	2018	United Kingdom	food
GCA_004740425.1	ST121	2017	United Kingdom	food
GCA_004740445.1	ST121	2016	United Kingdom	food
GCA_004740455.1	ST121	2018	United Kingdom	env.
GCA_004740545.1	ST121	2017	United Kingdom	food
GCA_004740565.1	ST121	2016	United Kingdom	food
GCA_004740625.1	ST121	2018	United Kingdom	env.
GCA_004740925.1	ST121	2017	United Kingdom	food
GCA_004741025.1	ST121	2018	United Kingdom	food
GCA_004741045.1	ST121	2017	United Kingdom	food
GCA_004741085.1	ST121	2017	United Kingdom	food
GCA_004741105.1	ST121	2018	United Kingdom	env.
GCA_004741185.1	ST121	2018	United Kingdom	food
GCA_004741225.1	ST121	2016	United Kingdom	env.
GCA_004741285.1	ST121	2016	United Kingdom	food
GCA_004741345.1	ST121	2017	United Kingdom	food
GCA_004741365.1	ST121	2017	United Kingdom	food
GCA_004741385.1	ST121	2018	United Kingdom	env.
GCA_004741545.1	ST121	2016	United Kingdom	food
GCA_004741605.1	ST121	2017	United Kingdom	food
GCA_004741625.1	ST121	2016	United Kingdom	food
GCA_004741665.1	ST121	2018	United Kingdom	food
GCA_004741705.1	ST121	2017	United Kingdom	food
GCA_004741885.1	ST121	2017	United Kingdom	food
GCA_004741905.1	ST121	2018	United Kingdom	food
GCA_004741925.1	ST121	2017	United Kingdom	food
GCA_004741965.1	ST121	2016	United Kingdom	env.
GCA_004742005.1	ST121	2018	United Kingdom	food
GCA_004742025.1	ST121	2018	United Kingdom	env.
GCA_004742045.1	ST121	2015	United Kingdom	env.
GCA_004742165.1	ST121	2017	United Kingdom	food
GCA_004742285.1	ST121	2016	United Kingdom	food
GCA_004742345.1	ST121	2018	United Kingdom	food
GCA_004742465.1	ST121	2018	United Kingdom	food
GCA_004742545.1	ST121	2016	United Kingdom	food
GCA_004742585.1	ST121	2017	United Kingdom	food
GCA_004742605.1	ST121	2017	United Kingdom	food
GCA_004742625.1	ST121	2016	United Kingdom	food
GCA_004742645.1	ST121	2017	United Kingdom	food
GCA_004742705.1	ST121	2017	United Kingdom	food
GCA_004742805.1	ST121	2016	United Kingdom	env.
GCA_004742845.1	ST121	2018	United Kingdom	env.
GCA_004742885.1	ST121	2016	United Kingdom	env.
GCA_004742965.1	ST121	2016	United Kingdom	food
GCA_004743065.1	ST121	2016	United Kingdom	food
GCA_004743105.1	ST121	2017	United Kingdom	food
GCA_004743125.1	ST121	2015	United Kingdom	food
GCA_004743265.1	ST121	2017	United Kingdom	food
GCA_004743305.1	ST121	2017	United Kingdom	food
GCA_004743425.1	ST121	2016	United Kingdom	food
GCA_004743445.1	ST121	2018	United Kingdom	food
GCA_004743465.1	ST121	2018	United Kingdom	food
GCA_004743585.1	ST121	2016	United Kingdom	env.
GCA_004743725.1	ST121	2017	United Kingdom	food
GCA_004743745.1	ST121	2017	United Kingdom	food
GCA_004743865.1	ST121	2016	United Kingdom	food
GCA_004743985.1	ST121	2018	United Kingdom	food
GCA_004744105.1	ST121	2016	United Kingdom	food
GCA_004744165.1	ST121	2017	United Kingdom	food
GCA_004744305.1	ST121	2016	United Kingdom	env.
GCA_004744385.1	ST121	2018	United Kingdom	food
GCA_004744505.1	ST121	2017	United Kingdom	env.
GCA_004744625.1	ST121	2018	United Kingdom	food
GCA_004746045.1	ST121	2017	United Kingdom	food
GCA_004746105.1	ST121	2017	United Kingdom	food
GCA_004746145.1	ST121	2016	United Kingdom	food
GCA_004746185.1	ST121	2016	United Kingdom	food
GCA_004746325.1	ST121	2016	United Kingdom	food
GCA_004746445.1	ST121	2016	United Kingdom	food
GCA_004746495.1	ST121	2017	United Kingdom	food
GCA_004746525.1	ST121	2017	United Kingdom	food
GCA_004746625.1	ST121	2016	United Kingdom	food
GCA_004746805.1	ST121	2017	United Kingdom	food
GCA_004746845.1	ST121	2017	United Kingdom	food
GCA_004746865.1	ST121	2018	United Kingdom	food
GCA_004746885.1	ST121	2017	United Kingdom	food
GCA_004746965.1	ST121	2018	United Kingdom	env.
GCA_004747105.1	ST121	2017	United Kingdom	food
GCA_004747165.1	ST121	2016	United Kingdom	food
GCA_004747205.1	ST121	2018	United Kingdom	food
GCA_004747265.1	ST121	2018	United Kingdom	env.
GCA_004747445.1	ST121	2017	United Kingdom	food
GCA_004747465.1	ST121	2017	United Kingdom	food
GCA_004747525.1	ST121	2018	United Kingdom	food
GCA_004747545.1	ST121	2018	United Kingdom	food
GCA_004747645.1	ST121	2016	United Kingdom	food
GCA_004747685.1	ST121	2015	United Kingdom	food
GCA_004747805.1	ST121	2017	United Kingdom	food
GCA_004747905.1	ST121	2017	United Kingdom	food
GCA_004747925.1	ST121	2016	United Kingdom	food
GCA_004747945.1	ST121	2017	United Kingdom	food
GCA_004747965.1	ST121	2017	United Kingdom	food
GCA_004747985.1	ST121	2018	United Kingdom	env.
GCA_004748045.1	ST121	2013	United Kingdom	food
GCA_004748085.1	ST121	2016	United Kingdom	food
GCA_004748185.1	ST121	2017	United Kingdom	food
GCA_004748245.1	ST121	2016	United Kingdom	env.
GCA_004748425.1	ST121	2016	United Kingdom	food
GCA_004748525.1	ST121	2016	United Kingdom	food
GCA_004748585.1	ST121	2016	United Kingdom	env.
GCA_004748605.1	ST121	2017	United Kingdom	food
GCA_004748625.1	ST121	2017	United Kingdom	food
GCA_004748685.1	ST121	2018	United Kingdom	food
GCA_004748885.1	ST121	2017	United Kingdom	food
GCA_004748905.1	ST121	2017	United Kingdom	food
GCA_004749265.1	ST121	2018	United Kingdom	food
GCA_004749585.1	ST121	2018	United Kingdom	env.
GCA_004749605.1	ST121	2016	United Kingdom	food
GCA_004749665.1	ST121	2016	United Kingdom	food
GCA_004749745.1	ST121	2017	United Kingdom	food
GCA_004749785.1	ST121	2018	United Kingdom	food
GCA_004749925.1	ST121	2016	United Kingdom	food
GCA_004750045.1	ST121	2018	United Kingdom	food
GCA_004750105.1	ST121	2017	United Kingdom	food
GCA_004750285.1	ST121	2017	United Kingdom	food
GCA_004750325.1	ST121	2018	United Kingdom	food
GCA_004750465.1	ST121	2016	United Kingdom	env.
GCA_004750505.1	ST121	2017	United Kingdom	env.
GCA_004750755.1	ST121	2017	United Kingdom	food
GCA_004750905.1	ST121	2017	United Kingdom	food
GCA_004751045.1	ST121	2018	United Kingdom	env.
GCA_004751065.1	ST121	2017	United Kingdom	food
GCA_004751085.1	ST121	2018	United Kingdom	food
GCA_004751245.1	ST121	2018	United Kingdom	food
GCA_004751285.1	ST121	2017	United Kingdom	food
GCA_004751325.1	ST121	2018	United Kingdom	food
GCA_004751345.1	ST121	2016	United Kingdom	food
GCA_004751365.1	ST121	2016	United Kingdom	food
GCA_004751385.1	ST121	2016	United Kingdom	food
GCA_004751445.1	ST121	2016	United Kingdom	env.
GCA_004751585.1	ST121	2017	United Kingdom	food
GCA_004751605.1	ST121	2018	United Kingdom	food
GCA_004751665.1	ST121	2017	United Kingdom	food
GCA_004751675.1	ST121	2016	United Kingdom	food
GCA_004751765.1	ST121	2018	United Kingdom	env.
GCA_004751825.1	ST121	2016	United Kingdom	food
GCA_004751885.1	ST121	2018	United Kingdom	food
GCA_004752045.1	ST121	2017	United Kingdom	food
GCA_004752125.1	ST121	2017	United Kingdom	food
GCA_004752135.1	ST121	2017	United Kingdom	env.
GCA_004752205.1	ST121	2016	United Kingdom	food
GCA_004752275.1	ST121	2016	United Kingdom	food
GCA_004752445.1	ST121	2018	United Kingdom	env.
GCA_004752465.1	ST121	2018	United Kingdom	food
GCA_004752485.1	ST121	2018	United Kingdom	food
GCA_004752625.1	ST121	2017	United Kingdom	food
GCA_004752685.1	ST121	2016	United Kingdom	env.
GCA_004752765.1	ST121	2017	United Kingdom	Unknown
GCA_004752825.1	ST121	2016	United Kingdom	food
GCA_004752845.1	ST121	2016	United Kingdom	food
GCA_004752945.1	ST121	2015	United Kingdom	food
GCA_004752965.1	ST121	2017	United Kingdom	food
GCA_004753005.1	ST121	2017	United Kingdom	food
GCA_004753025.1	ST121	2018	United Kingdom	food
GCA_004753065.1	ST121	2016	United Kingdom	env.
GCA_004753145.1	ST121	2017	United Kingdom	food
GCA_004753215.1	ST121	2016	United Kingdom	env.
GCA_004753325.1	ST121	2017	United Kingdom	food
GCA_004753365.1	ST121	2018	United Kingdom	food
GCA_004753385.1	ST121	2018	United Kingdom	food
GCA_004753425.1	ST121	2016	United Kingdom	env.
GCA_004753545.1	ST121	2017	United Kingdom	food
GCA_004753585.1	ST121	2018	United Kingdom	food
GCA_004753625.1	ST121	2018	United Kingdom	env.
GCA_004753705.1	ST121	2016	United Kingdom	food
GCA_004753745.1	ST121	2016	United Kingdom	food
GCA_004753905.1	ST121	2017	United Kingdom	food
GCA_004753915.1	ST121	2017	United Kingdom	food
GCA_004754085.1	ST121	2017	United Kingdom	food
GCA_004754125.1	ST121	2017	United Kingdom	food
GCA_004754245.1	ST121	2018	United Kingdom	food
GCA_004754305.1	ST121	2017	United Kingdom	food
GCA_004754325.1	ST121	2017	United Kingdom	food
GCA_004754345.1	ST121	2016	Switzerland	food
GCA_004754365.1	ST121	2016	United Kingdom	Unknown
GCA_004754395.1	ST121	2017	United Kingdom	food
GCA_004754425.1	ST121	2016	United Kingdom	food
GCA_004754445.1	ST121	2018	United Kingdom	food
GCA_004754485.1	ST121	2018	United Kingdom	food
GCA_004754505.1	ST121	2017	United Kingdom	food
GCA_004754705.1	ST121	2017	United Kingdom	food
GCA_004754745.1	ST121	2016	United Kingdom	env.
GCA_004754765.1	ST121	2017	United Kingdom	food
GCA_004754805.1	ST121	2016	United Kingdom	food
GCA_004754845.1	ST121	2018	United Kingdom	env.
GCA_004754885.1	ST121	2017	United Kingdom	food
GCA_004754965.1	ST121	2018	United Kingdom	food
GCA_004755085.1	ST121	2017	United Kingdom	food
GCA_004755145.1	ST121	2017	United Kingdom	food
GCA_004755205.1	ST121	2016	United Kingdom	food
GCA_004755365.1	ST121	2017	United Kingdom	food
GCA_004755385.1	ST121	2017	United Kingdom	env.
GCA_004755425.1	ST121	2016	United Kingdom	env.
GCA_004755505.1	ST121	2018	United Kingdom	food
GCA_004755585.1	ST121	2017	United Kingdom	food
GCA_004755605.1	ST121	2017	United Kingdom	food
GCA_004755625.1	ST121	2018	United Kingdom	food
GCA_004755645.1	ST121	2016	United Kingdom	env.
GCA_004755665.1	ST121	2018	United Kingdom	food
GCA_004755725.1	ST121	2018	United Kingdom	env.
GCA_004755825.1	ST121	2017	United Kingdom	food
GCA_004755845.1	ST121	2017	United Kingdom	food
GCA_004755905.1	ST121	2015	United Kingdom	food
GCA_004756045.1	ST121	2018	United Kingdom	food
GCA_004756285.1	ST121	2018	United Kingdom	env.
GCA_004756455.1	ST121	2018	United Kingdom	food
GCA_004756485.1	ST121	2018	United Kingdom	env.
GCA_004756525.1	ST121	2016	United Kingdom	food
GCA_004756565.1	ST121	2017	United Kingdom	food
GCA_004756625.1	ST121	2016	United Kingdom	food
GCA_004756645.1	ST121	2016	United Kingdom	food
GCA_004756685.1	ST121	2018	United Kingdom	food
GCA_004756705.1	ST121	2017	United Kingdom	env.
GCA_004756865.1	ST121	2017	United Kingdom	env.
GCA_004756885.1	ST121	2017	United Kingdom	food
GCA_004756965.1	ST121	2018	United Kingdom	food
GCA_004757085.1	ST121	2017	United Kingdom	env.
GCA_004757185.1	ST121	2018	United Kingdom	food
GCA_004757225.1	ST121	2017	United Kingdom	food
GCA_004757265.1	ST121	2017	United Kingdom	food
GCA_004757325.1	ST121	2016	United Kingdom	env.
GCA_004757345.1	ST121	2017	United Kingdom	food
GCA_004757365.1	ST121	2018	United Kingdom	food
GCA_004757445.1	ST121	2016	United Kingdom	env.
GCA_004757525.1	ST121	2016	United Kingdom	food
GCA_004757565.1	ST121	2017	United Kingdom	food
GCA_004757605.1	ST121	2017	United Kingdom	food
GCA_004757645.1	ST121	2016	United Kingdom	food
GCA_004757785.1	ST121	2018	United Kingdom	env.
GCA_004757885.1	ST121	2018	United Kingdom	food
GCA_004757965.1	ST121	2017	United Kingdom	food
GCA_004757985.1	ST121	2016	United Kingdom	env.
GCA_004758025.1	ST121	2017	United Kingdom	food
GCA_004758085.1	ST121	2017	United Kingdom	food
GCA_004758145.1	ST121	2016	United Kingdom	food
GCA_004758185.1	ST121	2017	United Kingdom	food
GCA_004758245.1	ST121	2017	United Kingdom	food
GCA_004758255.1	ST121	2017	United Kingdom	food
GCA_004758365.1	ST121	2018	United Kingdom	food
GCA_004758405.1	ST121	2017	United Kingdom	food
GCA_004758425.1	ST121	2016	United Kingdom	food
GCA_004758485.1	ST121	2016	United Kingdom	food
GCA_004758525.1	ST121	2016	United Kingdom	food
GCA_004758615.1	ST121	2017	United Kingdom	food
GCA_004758645.1	ST121	2016	United Kingdom	env.
GCA_004758665.1	ST121	2017	United Kingdom	animal
GCA_004758685.1	ST121	2016	United Kingdom	food
GCA_004758805.1	ST121	2017	United Kingdom	food
GCA_004758825.1	ST121	2017	United Kingdom	food
GCA_004758885.1	ST121	2016	United Kingdom	food
GCA_004758945.1	ST121	2016	United Kingdom	env.
GCA_004759125.1	ST121	2017	United Kingdom	food
GCA_004759225.1	ST121	2015	United Kingdom	food
GCA_004759235.1	ST121	2016	United Kingdom	food
GCA_004759285.1	ST121	2018	United Kingdom	food
GCA_004759325.1	ST121	2018	United Kingdom	human
GCA_004759525.1	ST121	2016	United Kingdom	food
GCA_004759565.1	ST121	2017	United Kingdom	food
GCA_004759635.1	ST121	2017	United Kingdom	food
GCA_004759705.1	ST121	2017	United Kingdom	food
GCA_004759825.1	ST121	2016	United Kingdom	food
GCA_004759965.1	ST121	2016	United Kingdom	env.
GCA_004759985.1	ST121	2018	United Kingdom	env.
GCA_004760045.1	ST121	2017	United Kingdom	food
GCA_004760145.1	ST121	2017	United Kingdom	food
GCA_004760185.1	ST121	2017	United Kingdom	food
GCA_004760225.1	ST121	2018	United Kingdom	env.
GCA_004760245.1	ST121	2018	United Kingdom	food
GCA_004760395.1	ST121	2017	United Kingdom	food
GCA_004760505.1	ST121	2017	United Kingdom	food
GCA_004760585.1	ST121	2018	United Kingdom	food
GCA_004760665.1	ST121	2017	United Kingdom	food
GCA_004760685.1	ST121	2018	United Kingdom	food
GCA_004760865.1	ST121	2018	United Kingdom	food
GCA_004761185.1	ST121	2017	United Kingdom	food
GCA_004761285.1	ST121	2017	United Kingdom	food
GCA_004761325.1	ST121	2017	United Kingdom	food
GCA_004761345.1	ST121	2016	United Kingdom	food
GCA_004761425.1	ST121	2018	United Kingdom	food
GCA_004761465.1	ST121	2018	United Kingdom	env.
GCA_004761585.1	ST121	2017	United Kingdom	food
GCA_004761725.1	ST121	2018	United Kingdom	env.
GCA_004761765.1	ST121	2018	United Kingdom	food
GCA_004761785.1	ST121	2018	United Kingdom	env.
GCA_004762195.1	ST121	2018	United Kingdom	food
GCA_004763405.1	ST121	2018	United Kingdom	food
GCA_005244185.1	ST121	2017	United Kingdom	food
GCA_005244265.1	ST121	2016	United Kingdom	food
GCA_005245605.1	ST121	2010	USA	food
GCA_005246345.1	ST121	2009	Iceland	food
GCA_005247255.1	ST121	2010	USA	food
GCA_005247705.1	ST121	2019	United Kingdom	food
GCA_005249545.1	ST121	2019	United Kingdom	food
GCA_005249685.1	ST121	2019	United Kingdom	food
GCA_005249765.1	ST121	2019	United Kingdom	food
GCA_005876815.1	ST121	2019	Poland	food
GCA_006353895.1	ST121	2019	United Kingdom	food
GCA_006353955.1	ST121	2019	United Kingdom	env.
GCA_006353995.1	ST121	2019	United Kingdom	env.
GCA_006354055.1	ST121	2019	United Kingdom	env.
GCA_006354075.1	ST121	2019	United Kingdom	env.
GCA_006354135.1	ST121	2019	United Kingdom	food
GCA_006354155.1	ST121	2019	United Kingdom	env.
GCA_006354215.1	ST121	2019	United Kingdom	env.
GCA_006354255.1	ST121	2019	United Kingdom	env.
GCA_006354315.1	ST121	2019	United Kingdom	env.
GCA_006354335.1	ST121	2019	United Kingdom	food
GCA_006354355.1	ST121	2019	United Kingdom	env.
GCA_006354375.1	ST121	2019	United Kingdom	food
GCA_006354395.1	ST121	2019	United Kingdom	food
GCA_006354415.1	ST121	2019	United Kingdom	env.
GCA_006354495.1	ST121	2019	United Kingdom	food
GCA_006355315.1	ST121	2019	Poland	food
GCA_006358255.1	ST121	2019	Poland	food
GCA_007450325.1	ST121	2019	United Kingdom	food
GCA_007450445.1	ST121	2019	United Kingdom	food
GCA_007450505.1	ST121	2019	United Kingdom	food
GCA_007450605.1	ST121	2019	United Kingdom	food
GCA_007451545.1	ST121	2019	United Kingdom	food
GCA_007451585.1	ST121	2019	United Kingdom	food
GCA_007451705.1	ST121	2019	United Kingdom	food
GCA_007456655.1	ST121	2019	United Kingdom	food
GCA_007458235.1	ST121	2019	United Kingdom	food
GCA_007721925.1	ST121	2019	United Kingdom	env.
GCA_007874365.1	ST121	2019	USA	food production env.
GCA_007875205.1	ST121	2019	USA	food production env.
GCA_007875345.1	ST121	2019	USA	food production env.
GCA_007902345.1	ST121	2019	USA	food
GCA_007902405.1	ST121	2019	USA	food
GCA_007902565.1	ST121	2019	United Kingdom	food
GCA_007902925.1	ST121	2019	United Kingdom	food
GCA_007903085.1	ST121	2019	United Kingdom	food
GCA_007911405.1	ST121	2019	United Kingdom	env.
GCA_007911505.1	ST121	2019	United Kingdom	env.
GCA_007912045.1	ST121	2019	United Kingdom	env.
GCA_007912065.1	ST121	2019	United Kingdom	env.
GCA_007912085.1	ST121	2019	United Kingdom	env.
GCA_007912125.1	ST121	2019	United Kingdom	env.
GCA_007912145.1	ST121	2019	United Kingdom	env.
GCA_007912205.1	ST121	2019	United Kingdom	env.
GCA_007912225.1	ST121	2019	United Kingdom	env.
GCA_007912245.1	ST121	2019	United Kingdom	env.
GCA_007912265.1	ST121	2019	United Kingdom	env.
GCA_007912365.1	ST121	2019	United Kingdom	env.
GCA_007912385.1	ST121	2019	United Kingdom	env.
GCA_007912425.1	ST121	2019	United Kingdom	env.
GCA_007912565.1	ST121	2019	United Kingdom	env.
GCA_007912585.1	ST121	2019	United Kingdom	env.
GCA_007912605.1	ST121	2019	United Kingdom	env.
GCA_007912645.1	ST121	2019	United Kingdom	env.
GCA_007912665.1	ST121	2019	United Kingdom	env.
GCA_007912685.1	ST121	2019	United Kingdom	env.
GCA_007912705.1	ST121	2019	United Kingdom	env.
GCA_007912725.1	ST121	2019	United Kingdom	env.
GCA_007912805.1	ST121	2019	United Kingdom	env.
GCA_007914445.1	ST121	2019	United Kingdom	env.
GCA_007914565.1	ST121	2019	United Kingdom	env.
GCA_007914705.1	ST121	2019	United Kingdom	env.
GCA_007915585.1	ST121	2019	United Kingdom	env.
GCA_007928045.1	ST121	2019	United Kingdom	food
GCA_008536975.1	ST121	2018	United Kingdom	env.
GCA_008959025.1	ST121	2019	United Kingdom	food
GCA_008959865.1	ST121	2019	United Kingdom	food
GCA_008959985.1	ST121	2019	United Kingdom	food
GCA_008960065.1	ST121	2019	United Kingdom	food
GCA_008961125.1	ST121	2019	United Kingdom	env.
GCA_009175335.1	ST121	2019	United Kingdom	food
GCA_009175905.1	ST121	2019	United Kingdom	env.
GCA_009238405.1	ST121	2019	United Kingdom	env.
GCA_009238685.1	ST121	2019	United Kingdom	env.
GCA_009238705.1	ST121	2019	United Kingdom	food
GCA_009257465.1	ST121	2000	France	food
GCA_009257515.1	ST121	2000	France	env.
GCA_009257565.1	ST121	2000	France	food
GCA_009257605.1	ST121	2000	France	env.
GCA_009257705.1	ST121	2000	France	food
GCA_009257785.1	ST121	2000	France	food
GCA_009257805.1	ST121	2000	France	food
GCA_009258065.1	ST121	1999	France	food
GCA_009258605.1	ST121	1999	France	food
GCA_009258685.1	ST121	2000	France	env.
GCA_009258925.1	ST121	2000	France	env.
GCA_009259105.1	ST121	2010	France	food
GCA_009259125.1	ST121	2009	France	food
GCA_009259135.1	ST121	2008	France	food
GCA_009259185.1	ST121	2010	France	env.
GCA_009259205.1	ST121	2011	France	food
GCA_009259245.1	ST121	2011	France	food
GCA_009259265.1	ST121	2010	France	env.
GCA_009259285.1	ST121	2012	France	env.
GCA_009259305.1	ST121	2011	France	env.
GCA_009259325.1	ST121	2009	France	env.
GCA_009259345.1	ST121	2008	France	env.
GCA_009259365.1	ST121	2010	France	food
GCA_009259485.1	ST121	2008	France	env.
GCA_009259525.1	ST121	2009	France	env.
GCA_009259565.1	ST121	2012	France	food
GCA_009259585.1	ST121	2011	France	env.
GCA_009259625.1	ST121	2008	France	food
GCA_009259635.1	ST121	2009	France	food
GCA_009275325.1	ST121	2014	Belgium	human
GCA_009275345.1	ST121	2014	Belgium	human
GCA_009275585.1	ST121	2014	Belgium	human
GCA_009277305.1	ST121	2010	Netherlands	human
GCA_009305755.1	ST121	2011	Belgium	human
GCA_009306035.1	ST121	2010	Belgium	human
GCA_009306475.1	ST121	2011	Belgium	human
GCA_009307635.1	ST121	2012	Belgium	human
GCA_009309535.1	ST121	2011	Netherlands	human
GCA_009309835.1	ST121	2012	Netherlands	human
GCA_009310395.1	ST121	2012	Netherlands	human
GCA_009405205.1	ST121	2019	United Kingdom	food
GCA_009405715.1	ST121	2019	United Kingdom	food
GCA_009405765.1	ST121	2019	United Kingdom	food
GCA_009405805.1	ST121	2019	United Kingdom	food
GCA_009412185.2	ST121	2019	USA	env.
GCA_009412325.2	ST121	2019	USA	env.
GCA_009412345.2	ST121	2019	USA	env.
GCA_009420265.1	ST121	2012	Belgium	human
GCA_009420625.1	ST121	2012	Belgium	human
GCA_009421305.1	ST121	2013	Belgium	human
GCA_009421485.1	ST121	2013	Belgium	human
GCA_009421865.1	ST121	2013	Belgium	human
GCA_009422185.1	ST121	2013	Belgium	human
GCA_009422305.1	ST121	2013	Belgium	human
GCA_009422385.1	ST121	2013	Belgium	human
GCA_009423565.1	ST121	2014	Netherlands	human
GCA_009453865.1	ST121	2008	France	food
GCA_009454025.1	ST121	2008	France	food
GCA_009454205.1	ST121	2005	France	food
GCA_009454225.1	ST121	2008	France	food
GCA_009454285.1	ST121	2005	France	food
GCA_009454295.1	ST121	2008	France	food
GCA_009454325.1	ST121	2008	France	food
GCA_009454405.1	ST121	2008	France	food
GCA_009454425.1	ST121	2008	France	food
GCA_009454605.1	ST121	2008	France	food
GCA_009454705.1	ST121	2009	France	food
GCA_009454725.1	ST121	2009	France	food
GCA_009454745.1	ST121	2008	France	food
GCA_009455225.1	ST121	2010	France	food
GCA_009455325.1	ST121	2010	France	food
GCA_009455345.1	ST121	2011	France	food
GCA_009455465.1	ST121	2010	France	food
GCA_009455485.1	ST121	2009	France	food
GCA_009486865.1	ST121	2006	France	food
GCA_009486885.1	ST121	2006	France	food
GCA_009487045.1	ST121	2012	France	food
GCA_009487165.1	ST121	2012	France	food
GCA_009487305.1	ST121	2012	France	food
GCA_009487385.1	ST121	2013	France	food
GCA_009489875.1	ST121	2010	Australia	human
GCA_009490085.1	ST121	2010	Spain	human
GCA_009490885.1	ST121	2009	France	food
GCA_009491205.1	ST121	2009	France	food
GCA_009491225.1	ST121	2009	France	food
GCA_009491265.1	ST121	2009	France	food
GCA_009491285.1	ST121	2009	France	food
GCA_009491305.1	ST121	2009	France	food
GCA_009491385.1	ST121	2009	France	food
GCA_009491405.1	ST121	2009	France	food
GCA_009491465.1	ST121	2010	France	food
GCA_009491625.1	ST121	2004	France	food
GCA_009491725.1	ST121	2008	France	food
GCA_009491745.1	ST121	2008	France	food
GCA_009491845.1	ST121	2007	France	food
GCA_009491865.1	ST121	2008	France	food
GCA_009491905.1	ST121	2008	France	food
GCA_009491925.1	ST121	2008	France	food
GCA_009492005.1	ST121	2008	France	food
GCA_009492085.1	ST121	2008	France	food
GCA_009492105.1	ST121	2008	France	food
GCA_009492125.1	ST121	2012	France	food
GCA_009492165.1	ST121	2011	France	food
GCA_009492185.1	ST121	2011	France	food
GCA_009492245.1	ST121	2011	France	food
GCA_009492265.1	ST121	2011	France	food
GCA_009492315.1	ST121	2011	France	food
GCA_009492345.1	ST121	2011	France	food
GCA_009492765.1	ST121	2011	Norway	human
GCA_009493165.1	ST121	2005	France	food
GCA_009493195.1	ST121	2005	France	food
GCA_009493255.1	ST121	2006	France	food
GCA_009493385.1	ST121	2006	France	food
GCA_009493465.1	ST121	2007	France	food
GCA_009493585.1	ST121	2012	France	food
GCA_009605455.1	ST121	2013	Australia	human
GCA_009606155.1	ST121	2010	Denmark	human
GCA_009607435.1	ST121	2011	Norway	human
GCA_009607595.1	ST121	2014	Norway	human
GCA_009611115.1	ST121	2012	Iceland	human
GCA_009611155.1	ST121	2014	Iceland	human
GCA_009611695.1	ST121	2015	Ireland	human
GCA_009611735.1	ST121	2015	Ireland	human
GCA_009991365.1	ST121	2014	Italy	human
GCA_010010865.1	ST121	2015	United Kingdom	food
GCA_010013545.1	ST121	2019	United Kingdom	food
GCA_010016225.1	ST121	2019	USA	env.
GCA_010016465.1	ST121	2019	United Kingdom	food
GCA_010017625.1	ST121	2019	United Kingdom	food
GCA_010018725.1	ST121	2019	USA	food
GCA_010019385.1	ST121	2019	United Kingdom	env.
GCA_010019505.1	ST121	2019	United Kingdom	env.
GCA_010019525.1	ST121	2019	United Kingdom	env.
GCA_010019945.1	ST121	2019	United Kingdom	env.
GCA_010020505.1	ST121	2019	USA	env.
GCA_010020525.1	ST121	2019	USA	env.
GCA_010020545.1	ST121	2019	USA	env.
GCA_010020585.1	ST121	2019	USA	env.
GCA_010020605.1	ST121	2019	USA	env.
GCA_010033185.1	ST121	2019	United Kingdom	env.
GCA_010033205.1	ST121	2019	United Kingdom	food
GCA_010033305.1	ST121	2019	United Kingdom	food
GCA_010033325.1	ST121	2019	United Kingdom	human
GCA_010033565.1	ST121	2019	United Kingdom	food
GCA_010033605.1	ST121	2019	United Kingdom	env.
GCA_010033685.1	ST121	2019	United Kingdom	env.
GCA_010033705.1	ST121	2019	United Kingdom	food
GCA_010033755.1	ST121	2019	United Kingdom	food
GCA_010033785.1	ST121	2019	United Kingdom	food
GCA_010033975.1	ST121	2019	United Kingdom	food
GCA_010034005.1	ST121	2019	United Kingdom	food
GCA_010034025.1	ST121	2019	United Kingdom	food
GCA_010035645.1	ST121	2019	Poland	food
GCA_010036925.1	ST121	2013	Canada	food
GCA_010037205.1	ST121	2011	Canada	food
GCA_010038225.1	ST121	2010	Canada	food
GCA_010039105.1	ST121	2009	Canada	food
GCA_010040665.1	ST121	2009	Canada	food
GCA_010040845.1	ST121	2009	Canada	food
GCA_010041515.1	ST121	2014	Canada	food
GCA_010044445.1	ST121	2011	Canada	food
GCA_010044775.1	ST121	2013	Canada	food
GCA_010048905.1	ST121	2010	Canada	food
GCA_010049145.1	ST121	2010	Canada	food
GCA_010049185.1	ST121	2004	Canada	food
GCA_010050565.1	ST121	2010	Canada	food
GCA_010050585.1	ST121	2010	Canada	food
GCA_010050625.1	ST121	2009	Canada	food
GCA_010051145.1	ST121	2010	Canada	food
GCA_010051205.1	ST121	2010	Canada	food
GCA_010052165.1	ST121	2008	Canada	food
GCA_010052965.1	ST121	2010	Canada	food
GCA_010053285.1	ST121	2010	Canada	food
GCA_010053825.1	ST121	2009	Canada	food
GCA_010053845.1	ST121	2010	Canada	food
GCA_010053905.1	ST121	2009	Canada	food
GCA_010053965.1	ST121	2009	Canada	food
GCA_010054045.1	ST121	2010	Canada	food
GCA_010054105.1	ST121	2009	Canada	food
GCA_010054165.1	ST121	2009	Canada	food
GCA_010054225.1	ST121	2010	Canada	food
GCA_010054685.1	ST121	2010	Canada	food
GCA_010055045.1	ST121	2013	Canada	food
GCA_010057645.1	ST121	2018	Canada	food
GCA_010059785.1	ST121	2010	Canada	food
GCA_010059925.1	ST121	2011	Canada	food
GCA_010062345.1	ST121	2011	Canada	food
GCA_010062435.1	ST121	2019	United Kingdom	food
GCA_010062585.1	ST121	2010	Canada	food
GCA_010062605.1	ST121	2019	United Kingdom	food
GCA_010062735.1	ST121	2019	United Kingdom	env.
GCA_010062895.1	ST121	2018	Canada	food
GCA_010063345.1	ST121	2019	United Kingdom	env.
GCA_010063385.1	ST121	2019	United Kingdom	food
GCA_010063425.1	ST121	2019	United Kingdom	food
GCA_010063485.1	ST121	2019	United Kingdom	food
GCA_010063515.1	ST121	2019	United Kingdom	food
GCA_010063565.1	ST121	2019	United Kingdom	env.
GCA_010065485.1	ST121	2020	United Kingdom	env.
GCA_010065645.1	ST121	2020	United Kingdom	env.
GCA_010066105.1	ST121	2020	United Kingdom	env.
GCA_010066125.1	ST121	2020	United Kingdom	env.
GCA_010066465.1	ST121	2020	United Kingdom	env.
GCA_010066485.1	ST121	2020	United Kingdom	env.
GCA_010066905.1	ST121	2020	United Kingdom	env.
GCA_010067115.1	ST121	2020	United Kingdom	env.
GCA_010068435.1	ST121	2014	United Kingdom	human
GCA_010068745.1	ST121	2020	United Kingdom	env.
GCA_010068825.1	ST121	2014	United Kingdom	human
GCA_010069005.1	ST121	2020	United Kingdom	env.
GCA_010069065.1	ST121	2020	United Kingdom	food
GCA_010069085.1	ST121	2020	United Kingdom	food
GCA_010069125.1	ST121	2020	United Kingdom	env.
GCA_010069165.1	ST121	2020	United Kingdom	env.
GCA_010069225.1	ST121	2020	United Kingdom	env.
GCA_010069245.1	ST121	2020	United Kingdom	env.
GCA_010069265.1	ST121	2020	United Kingdom	env.
GCA_010069405.1	ST121	2020	United Kingdom	env.
GCA_010069485.1	ST121	2020	United Kingdom	food
GCA_010069525.1	ST121	2020	United Kingdom	env.
GCA_010069625.1	ST121	2020	United Kingdom	food
GCA_010069705.1	ST121	2020	United Kingdom	food
GCA_010071045.1	ST121	2018	USA	env.
GCA_010071785.1	ST121	2010	Australia	food
GCA_010072305.1	ST121	2014	Australia	env.
GCA_010072925.1	ST121	2013	Australia	env.
GCA_010073305.1	ST121	2014	Australia	food
GCA_010073345.1	ST121	2014	Australia	food
GCA_010073465.1	ST121	2014	Australia	food
GCA_010073845.1	ST121	2015	Denmark	human
GCA_010075005.1	ST121	2010	Australia	food
GCA_010075305.1	ST121	2010	Australia	food
GCA_010076365.1	ST121	2013	Australia	food
GCA_010076825.1	ST121	2013	Australia	food
GCA_010076885.1	ST121	2013	Australia	food
GCA_010077205.1	ST121	2013	Australia	env.
GCA_010077285.1	ST121	2013	Australia	food
GCA_010077325.1	ST121	2013	Australia	food
GCA_010077365.1	ST121	2013	Australia	food
GCA_010077635.1	ST121	2013	Australia	Unknown
GCA_010077815.1	ST121	2014	Australia	food
GCA_010077825.1	ST121	2014	Australia	food
GCA_010078885.1	ST121	2019	United Kingdom	env.
GCA_010079005.1	ST121	2019	United Kingdom	env.
GCA_010079085.1	ST121	2019	United Kingdom	env.
GCA_010079105.1	ST121	2019	United Kingdom	env.
GCA_010079135.1	ST121	2019	United Kingdom	env.
GCA_010079235.1	ST121	2019	United Kingdom	human
GCA_010079275.1	ST121	2019	United Kingdom	env.
GCA_010082315.1	ST121	2019	USA	env.
GCA_010082395.1	ST121	2019	USA	env.
GCA_010082415.1	ST121	2019	USA	env.
GCA_010082575.1	ST121	2019	USA	env.
GCA_010083255.1	ST121	2019	USA	env.
GCA_010083795.1	ST121	2019	USA	env.
GCA_010086275.1	ST121	2019	United Kingdom	env.
GCA_010086295.1	ST121	2019	United Kingdom	food
GCA_010086355.1	ST121	2019	United Kingdom	env.
GCA_010086455.1	ST121	2019	United Kingdom	food
GCA_010086475.1	ST121	2019	United Kingdom	env.
GCA_010086515.1	ST121	2019	United Kingdom	food
GCA_010086535.1	ST121	2019	United Kingdom	env.
GCA_010087055.1	ST121	2019	United Kingdom	food
GCA_010087415.1	ST121	2019	United Kingdom	food
GCA_010089015.1	ST121	2019	United Kingdom	env.
GCA_010089775.1	ST121	2019	United Kingdom	env.
GCA_010091355.1	ST121	2012	Uruguay	Unknown
GCA_010092345.1	ST121	Unknown	USA	Unknown
GCA_010094965.1	ST121	2011	Canada	food
GCA_010095585.1	ST121	2010	Canada	food
GCA_010098125.1	ST121	2010	Canada	food
GCA_010098505.1	ST121	2010	Canada	food production env.
GCA_010103115.1	ST121	2010	Denmark	human
GCA_010105075.1	ST121	2006	Denmark	human
GCA_010105375.1	ST121	2013	Denmark	human
GCA_010109715.1	ST121	2011	France	human
GCA_010111115.1	ST121	2015	South Africa	food production env.
GCA_010115255.1	ST121	2018	Italy	human
GCA_010115705.1	ST121	2017	Italy	human
GCA_010115995.1	ST121	2015	Italy	human
GCA_010116515.1	ST121	2017	Italy	human
GCA_010116735.1	ST121	2016	Italy	human
GCA_010355165.1	ST121	Unknown	USA	Unknown
GCA_010356525.1	ST121	2019	USA	env.
GCA_010366205.1	ST121	2020	United Kingdom	food
GCA_010366225.1	ST121	2020	United Kingdom	food
GCA_010366305.1	ST121	2020	United Kingdom	food
GCA_010367025.1	ST121	2020	United Kingdom	env.
GCA_011068835.1	ST121	2007	United Kingdom	food
GCA_011069315.1	ST121	2007	United Kingdom	food
GCA_011069635.1	ST121	2009	United Kingdom	food
GCA_011070345.1	ST121	2010	United Kingdom	food
GCA_011070625.1	ST121	2011	United Kingdom	env.
GCA_011070945.1	ST121	2013	United Kingdom	food
GCA_011071025.1	ST121	2014	United Kingdom	env.
GCA_011071765.1	ST121	2012	United Kingdom	food
GCA_011071945.1	ST121	2012	United Kingdom	food
GCA_011072085.1	ST121	2010	United Kingdom	food
GCA_011073375.1	ST121	2013	United Kingdom	food
GCA_011502025.1	ST121	2018	Germany	human
GCA_011548475.1	ST121	Unknown	Spain	food production env.
GCA_011548535.1	ST121	Unknown	Spain	Unknown
GCA_011680615.1	ST121	2007	United Kingdom	env.
GCA_011681315.1	ST121	2020	United Kingdom	food
GCA_011722855.1	ST121	2008	China	food
GCA_011723775.1	ST121	2020	United Kingdom	food
GCA_011724815.1	ST121	2020	United Kingdom	env.
GCA_011737975.1	ST121	2008	China	food
GCA_011769505.1	ST121	2020	USA	food
GCA_011881955.1	ST121	2017	Russia	food
GCA_012063705.1	ST121	2007	USA	env.
GCA_012063725.1	ST121	2007	USA	env.
GCA_012063765.1	ST121	2007	USA	env.
GCA_012063885.1	ST121	1998	USA	food
GCA_012064105.1	ST121	2011	USA	env.
GCA_012064125.1	ST121	2000	USA	food
GCA_013093735.1	ST121	2017	United Kingdom	food
GCA_013094075.1	ST121	2015	United Kingdom	food
GCA_013094115.1	ST121	2015	United Kingdom	food
GCA_013094255.1	ST121	2015	United Kingdom	food
GCA_013095495.1	ST121	2016	United Kingdom	food
GCA_013095535.1	ST121	2017	United Kingdom	food
GCA_013095595.1	ST121	2017	United Kingdom	food
GCA_013095875.1	ST121	2017	United Kingdom	food
GCA_013096015.1	ST121	2017	United Kingdom	food
GCA_013128315.1	ST121	2013	United Kingdom	human
GCA_013380615.1	ST121	1999	Finland	food
GCA_013380945.1	ST121	2009	Finland	food production env.
GCA_013381035.1	ST121	1999	Finland	food
GCA_013383085.1	ST121	2012	Switzerland	human
GCA_013383205.1	ST121	2013	Switzerland	human
GCA_013383735.1	ST121	2013	Switzerland	food
GCA_013383925.1	ST121	2012	Switzerland	food
GCA_013383985.1	ST121	2012	Switzerland	food
GCA_013384145.1	ST121	2012	Switzerland	food
GCA_013384275.1	ST121	2012	Switzerland	food
GCA_013384325.1	ST121	2012	Switzerland	food
GCA_013384525.1	ST121	2011	Switzerland	food production env.
GCA_013384745.1	ST121	2011	Switzerland	food
GCA_013384955.1	ST121	2011	Switzerland	food production env.
GCA_013512455.1	ST121	2002	USA	env.
GCA_013512515.1	ST121	2002	USA	env.
GCA_013777925.1	ST121	Unknown	USA	Unknown
GCA_014311815.1	ST121	2003	USA	animal
GCA_014312015.1	ST121	2003	USA	feed
GCA_014316375.1	ST121	2017	Germany	human
GCA_014320905.1	ST121	2017	Germany	human
GCA_014321595.1	ST121	2017	Germany	human
GCA_014453195.1	ST121	2018	USA	food
GCA_014545745.1	ST121	2020	United Kingdom	food
GCA_015352525.1	ST121	2014	China	food
GCA_015352545.1	ST121	2013	China	food
GCA_015352565.1	ST121	2013	China	food
GCA_015352655.1	ST121	2012	China	food
GCA_015352695.1	ST121	2019	China	food
GCA_015352815.1	ST121	2013	China	food
GCA_015352835.1	ST121	2013	China	food
GCA_015693025.1	ST121	2020	United Kingdom	Unknown
GCA_016217045.1	ST121	2020	Germany	human
GCA_016596125.1	ST121	2014	China	food
GCA_016596405.1	ST121	2013	China	food
GCA_016596715.1	ST121	2015	China	food
GCA_016597145.1	ST121	2016	China	food
GCA_016597205.1	ST121	2016	China	food
GCA_016597445.1	ST121	2019	China	food
GCA_016597465.1	ST121	2019	China	food
GCA_016597495.1	ST121	2019	China	food
GCA_016597595.1	ST121	2019	China	food
GCA_016598285.1	ST121	2017	China	food
GCA_016918585.1	ST121	2015	Ireland	food production env.
GCA_016919085.1	ST121	2013	Ireland	food production env.
GCA_016919225.1	ST121	2014	Ireland	food production env.
GCA_017115205.1	ST121	2019	Senegal	human
GCA_017115235.1	ST121	2019	Mali	human
GCA_017115305.1	ST121	2019	Senegal	human
GCA_017115385.1	ST121	2019	Senegal	human
GCA_017115445.1	ST121	2019	Mali	human
GCA_017115585.1	ST121	2019	Mali	human
GCA_017115605.1	ST121	2019	Mali	human
GCA_017115615.1	ST121	2019	Senegal	human
GCA_017115705.1	ST121	2019	Mali	human
GCA_017601825.1	ST121	2021	United Kingdom	food
GCA_017696495.1	ST121	2015	Ireland	food
GCA_017696795.1	ST121	2015	Ireland	food
GCA_017700145.1	ST121	2015	Ireland	food
GCA_017700375.1	ST121	2014	Ireland	food
GCA_017700465.1	ST121	2014	Ireland	food production env.
GCA_017700485.1	ST121	2014	Ireland	food production env.
GCA_017700555.1	ST121	2013	Ireland	food
GCA_017700695.1	ST121	2013	Ireland	food production env.
GCA_017913615.1	ST121	2015	South Africa	food production env.
GCA_017913935.1	ST121	2016	South Africa	food production env.
GCA_018012715.1	ST121	2006	USA	human
GCA_018082525.1	ST121	2017	USA	env.
GCA_018082545.1	ST121	2017	USA	env.
GCA_018082565.1	ST121	2017	USA	env.
GCA_018135225.1	ST121	2021	USA	human
GCA_018243815.1	ST121	2006	USA	human
GCA_018440905.1	ST121	2012	United Kingdom	food production env.
GCA_018838855.1	ST121	2010	USA	human
GCA_018921805.1	ST121	Unknown	China	human
GCA_018963355.1	ST121	2009	USA	human
GCA_019265885.1	ST121	2020	China	env.
GCA_019265905.1	ST121	2020	China	env.
GCA_019265925.1	ST121	2020	China	env.
GCA_019265945.1	ST121	2020	China	env.
GCA_019400445.1	ST121	2016	Australia	food
GCA_019434565.1	ST121	1978	USA	human
GCA_019526975.1	ST121	2020	United Kingdom	food
GCA_019528095.1	ST121	2019	United Kingdom	Unknown
GCA_019528715.1	ST121	2019	United Kingdom	food
GCA_019529695.1	ST121	2020	United Kingdom	food
GCA_019529995.1	ST121	2021	United Kingdom	food
GCA_019530315.1	ST121	2020	United Kingdom	food
GCA_019963055.1	ST121	2021	USA	food production env.
GCA_020179155.1	ST121	2016	Russia	food
GCA_020179175.1	ST121	2016	Russia	food
GCA_020179225.1	ST121	2016	Russia	food
GCA_020179355.1	ST121	2016	Russia	food
GCA_020390425.1	ST121	2021	United Kingdom	food
GCA_020505605.1	ST121	2021	United Kingdom	env.
GCA_020505805.1	ST121	2021	United Kingdom	env.
GCA_020505865.1	ST121	2021	United Kingdom	env.
GCA_020606495.1	ST121	2004	China	food
GCA_020681185.1	ST121	2021	United Kingdom	env.
GCA_020702355.1	ST121	2021	United Kingdom	env.
GCA_020702375.1	ST121	2021	United Kingdom	env.
GCA_020706315.1	ST121	2011	China	food
GCA_020706615.1	ST121	2011	China	food
GCA_020706655.1	ST121	2002	China	food
GCA_020727705.1	ST121	2021	USA	food
GCA_020801455.1	ST121	2021	United Kingdom	food
GCA_020807865.1	ST121	2021	United Kingdom	env.
GCA_020877485.1	ST121	2014	United Kingdom	env.
GCA_020953875.1	ST121	2021	United Kingdom	food
GCA_020953955.1	ST121	2021	United Kingdom	food
GCA_020963755.1	ST121	2021	United Kingdom	food
GCA_020965055.1	ST121	2021	United Kingdom	env.
GCA_020968695.1	ST121	2021	United Kingdom	env.
GCA_020968715.1	ST121	2021	United Kingdom	env.
GCA_020968735.1	ST121	2021	United Kingdom	env.
GCA_020968915.1	ST121	2021	United Kingdom	env.
GCA_020992825.1	ST121	2013	United Kingdom	food
GCA_021013235.1	ST121	2021	United Kingdom	food
GCA_021023475.1	ST121	2016	China	human
GCA_021023755.1	ST121	2016	China	human
GCA_021024415.1	ST121	2017	China	human
GCA_021024675.1	ST121	2018	China	human
GCA_021024685.1	ST121	2018	China	human
GCA_021025855.1	ST121	2018	China	human
GCA_021025915.1	ST121	2018	China	human
GCA_021088445.1	ST121	2021	United Kingdom	env.
GCA_021088565.1	ST121	2021	United Kingdom	env.
GCA_021092095.1	ST121	2014	Latvia	animal
GCA_021092455.1	ST121	2014	Latvia	animal
GCA_021130115.1	ST121	2021	United Kingdom	food
GCA_021240925.1	ST121	2020	Spain	env.
GCA_021407505.1	ST121	2019	Norway	env.
GCA_021447705.1	ST121	2021	United Kingdom	food
GCA_021494615.1	ST121	2013	Ireland	food production env.
GCA_021494785.1	ST121	2013	Ireland	food production env.
GCA_021538975.1	ST121	2021	USA	env.
GCA_021539075.1	ST121	2021	USA	env.
GCA_021539115.1	ST121	2021	USA	env.
GCA_021539175.1	ST121	2021	USA	env.
GCA_021546215.1	ST121	Unknown	USA	Unknown
GCA_021546235.1	ST121	Unknown	USA	Unknown
GCA_021559135.1	ST121	2022	United Kingdom	food
GCA_021559175.1	ST121	2022	United Kingdom	food
GCA_021559195.1	ST121	2022	United Kingdom	food
GCA_021559215.1	ST121	2022	United Kingdom	food
GCA_021559235.1	ST121	2022	United Kingdom	food
GCA_021559275.1	ST121	2022	United Kingdom	food
GCA_022355775.1	ST121	2022	United Kingdom	food
GCA_022356015.1	ST121	2022	United Kingdom	env.
GCA_022383695.1	ST121	2022	United Kingdom	env.
GCA_022391645.1	ST121	2022	United Kingdom	env.
GCA_022404035.1	ST121	2022	United Kingdom	food
GCA_022404115.1	ST121	2022	United Kingdom	food
GCA_022404175.1	ST121	2022	United Kingdom	food
GCA_022429265.1	ST121	2022	United Kingdom	food
GCA_022429705.1	ST121	2022	United Kingdom	food
GCA_022499395.1	ST121	2018	France	food
GCA_022605735.1	ST121	2020	Germany	human
GCA_022619095.1	ST121	2018	Germany	human
GCA_022619715.1	ST121	2018	Germany	human
GCA_022620915.1	ST121	2019	Germany	human
GCA_022622475.1	ST121	2019	USA	Unknown
GCA_022622995.1	ST121	2019	USA	Unknown
GCA_022623135.1	ST121	2019	USA	Unknown
GCA_022657415.1	ST121	Unknown	USA	Unknown
GCA_022657455.1	ST121	Unknown	USA	Unknown
GCA_022682535.1	ST121	2018	Norway	food
GCA_022682565.1	ST121	2018	Chile	food
GCA_022682745.1	ST121	2018	Norway	food
GCA_022682775.1	ST121	2018	Norway	food
GCA_022682825.1	ST121	2018	Norway	food
GCA_022683605.1	ST121	2019	Spain	food
GCA_022684395.1	ST121	2020	Australia	food
GCA_022684665.1	ST121	2019	Norway	food
GCA_022691825.1	ST121	2005	USA	food production env.
GCA_000196035.1	ST35	Unknown	Unknown	Unknown
GCA_003173105.1	ST35	2012	USA	food
GCA_003173135.1	ST35	2012	USA	food
GCA_004449665.1	ST35	2013	USA	human
GCA_004460315.1	ST35	2018	USA	human
GCA_004468105.1	ST35	Unknown	USA	Unknown
GCA_004577835.1	ST35	2016	USA	human
GCA_004593695.1	ST35	2016	USA	food
GCA_004609055.1	ST35	2017	USA	human
GCA_004619635.1	ST35	Unknown	USA	Unknown
GCA_004633395.1	ST35	2018	USA	human
GCA_004640005.1	ST35	2015	USA	food
GCA_004651585.1	ST35	2015	USA	env.
GCA_006149345.1	ST35	Unknown	USA	Unknown
GCA_007467395.1	ST35	2019	USA	env.
GCA_007467615.1	ST35	2019	USA	env.
GCA_007468135.1	ST35	2019	USA	env.
GCA_008188725.1	ST35	Unknown	USA	Unknown
GCA_009604355.1	ST35	Unknown	Canada	animal
GCA_009604515.1	ST35	Unknown	United Kingdom	food
GCA_009788285.1	ST35	2016	China	animal
GCA_009788295.1	ST35	2016	China	animal
GCA_009788365.1	ST35	2016	China	animal
GCA_009999185.1	ST35	2013	Australia	Unknown
GCA_010086755.1	ST35	2019	USA	env.
GCA_010088875.1	ST35	2019	USA	env.
GCA_010089475.1	ST35	2019	USA	env.
GCA_010118415.1	ST35	1924	United Kingdom	animal
GCA_017042435.1	ST35	2019	USA	animal
GCA_000168695.2	ST85	Unknown	Unknown	Unknown
GCA_003608975.1	ST85	Unknown	Unknown	food
GCA_004591855.1	ST85	2016	USA	food
GCA_004593735.1	ST85	Unknown	USA	Unknown
GCA_004728705.1	ST85	Unknown	Unknown	Unknown
GCA_010077045.1	ST85	2013	Australia	food
GCA_017326405.1	ST85	2014	USA	food production env.
GCA_017326415.1	ST85	2014	USA	food production env.
GCA_000726155.1	ST87	2010	USA	food production env.
GCA_000726985.1	ST87	2010	USA	food production env.
GCA_000727015.1	ST87	2010	USA	food production env.
GCA_000727545.1	ST87	2010	USA	food production env.
GCA_000727845.1	ST87	2010	USA	food production env.
GCA_000728215.1	ST87	2010	USA	food production env.
GCA_000728345.1	ST87	2010	USA	food production env.
GCA_000728425.1	ST87	2010	USA	food production env.
GCA_000728525.1	ST87	2010	USA	food production env.
GCA_000728615.1	ST87	2010	USA	food production env.
GCA_000729225.1	ST87	2011	USA	food production env.
GCA_000729405.1	ST87	2011	USA	food production env.
GCA_000801475.1	ST87	2011	China	human
GCA_000801575.1	ST87	2010	China	human
GCA_002915765.1	ST87	2017	USA	env.
GCA_002915865.1	ST87	2017	USA	env.
GCA_002915915.1	ST87	2017	USA	env.
GCA_002916095.1	ST87	2017	USA	env.
GCA_003592465.1	ST87	Unknown	USA	Unknown
GCA_003592985.1	ST87	2018	USA	food production env.
GCA_003607775.1	ST87	2012	USA	food
GCA_003676935.1	ST87	Unknown	USA	Unknown
GCA_003677025.1	ST87	2017	USA	env.
GCA_003678085.1	ST87	Unknown	USA	Unknown
GCA_003678515.1	ST87	2018	USA	human
GCA_003679075.1	ST87	2018	USA	human
GCA_003679755.1	ST87	2018	USA	human
GCA_003681255.1	ST87	2002	USA	human
GCA_003684395.1	ST87	2018	USA	human
GCA_003687665.1	ST87	2018	USA	food
GCA_004104275.1	ST87	2013	USA	human
GCA_004383365.1	ST87	2014	USA	human
GCA_004388705.1	ST87	2003	USA	food
GCA_004390245.1	ST87	2013	USA	human
GCA_004395805.1	ST87	Unknown	USA	Unknown
GCA_004397245.1	ST87	2015	USA	env.
GCA_004397325.1	ST87	2015	USA	human
GCA_004399105.1	ST87	2012	USA	food
GCA_004399145.1	ST87	2012	USA	food
GCA_004406585.1	ST87	2009	China	food
GCA_004407845.1	ST87	2013	USA	human
GCA_004413525.1	ST87	Unknown	USA	Unknown
GCA_004416585.1	ST87	2003	USA	env.
GCA_004418885.1	ST87	2012	USA	food
GCA_004426495.1	ST87	Unknown	USA	Unknown
GCA_004430375.1	ST87	Unknown	USA	Unknown
GCA_004441285.1	ST87	2014	USA	human
GCA_004441485.1	ST87	2011	USA	human
GCA_004444605.1	ST87	2007	Canada	food
GCA_004449505.1	ST87	2013	USA	human
GCA_004455455.1	ST87	2018	USA	human
GCA_004457215.1	ST87	2018	USA	human
GCA_004457825.1	ST87	2018	USA	human
GCA_004460505.1	ST87	2018	USA	food
GCA_004464765.1	ST87	2018	USA	human
GCA_004468565.1	ST87	2006	USA	env.
GCA_004469245.1	ST87	Unknown	USA	Unknown
GCA_004469265.1	ST87	Unknown	USA	Unknown
GCA_004473765.1	ST87	Unknown	USA	Unknown
GCA_004474505.1	ST87	Unknown	USA	Unknown
GCA_004477965.1	ST87	2018	United Kingdom	human
GCA_004478325.1	ST87	2018	United Kingdom	food
GCA_004478575.1	ST87	2007	South Africa	food
GCA_004478965.1	ST87	2018	United Kingdom	human
GCA_004479305.1	ST87	2018	United Kingdom	food
GCA_004481345.1	ST87	Unknown	USA	Unknown
GCA_004481385.1	ST87	Unknown	USA	Unknown
GCA_004482985.1	ST87	2015	USA	human
GCA_004484385.1	ST87	2015	USA	human
GCA_004488485.1	ST87	Unknown	USA	Unknown
GCA_004490805.1	ST87	2015	USA	env.
GCA_004492705.1	ST87	2012	USA	food
GCA_004493925.1	ST87	2003	USA	env.
GCA_004493945.1	ST87	2003	USA	env.
GCA_004494005.1	ST87	2008	USA	env.
GCA_004494025.1	ST87	2006	USA	env.
GCA_004495005.1	ST87	Unknown	USA	Unknown
GCA_004495545.1	ST87	2003	USA	env.
GCA_004495755.1	ST87	2012	USA	food
GCA_004496325.1	ST87	2014	USA	human
GCA_004499465.1	ST87	2012	USA	food
GCA_004504645.1	ST87	2012	USA	food
GCA_004504725.1	ST87	2012	USA	food
GCA_004505585.1	ST87	2012	USA	food
GCA_004505605.1	ST87	2012	USA	food
GCA_004505625.1	ST87	2012	USA	food
GCA_004505645.1	ST87	2012	USA	food
GCA_004505665.1	ST87	2012	USA	food
GCA_004505685.1	ST87	2012	USA	food
GCA_004505725.1	ST87	2012	USA	food
GCA_004511715.1	ST87	Unknown	USA	Unknown
GCA_004512985.1	ST87	Unknown	USA	Unknown
GCA_004518165.1	ST87	2011	Portugal	food
GCA_004548005.1	ST87	Unknown	USA	Unknown
GCA_004549065.1	ST87	Unknown	USA	Unknown
GCA_004571615.1	ST87	2016	USA	food production env.
GCA_004574395.1	ST87	2016	USA	human
GCA_004574455.1	ST87	Unknown	USA	Unknown
GCA_004574715.1	ST87	2016	China	food
GCA_004575395.1	ST87	2016	USA	env.
GCA_004575435.1	ST87	2016	USA	env.
GCA_004575495.1	ST87	2016	USA	env.
GCA_004575655.1	ST87	2016	USA	env.
GCA_004576495.1	ST87	Unknown	USA	Unknown
GCA_004577875.1	ST87	2011	USA	food production env.
GCA_004577915.1	ST87	2011	USA	food production env.
GCA_004581375.1	ST87	2011	USA	food production env.
GCA_004582895.1	ST87	Unknown	USA	Unknown
GCA_004585835.1	ST87	2016	USA	food production env.
GCA_004586595.1	ST87	2016	USA	food
GCA_004589185.1	ST87	2016	USA	env.
GCA_004589415.1	ST87	2016	USA	env.
GCA_004589425.1	ST87	2016	USA	env.
GCA_004594035.1	ST87	Unknown	USA	Unknown
GCA_004594935.1	ST87	2017	USA	food production env.
GCA_004597655.1	ST87	Unknown	USA	Unknown
GCA_004598395.1	ST87	2017	USA	food
GCA_004603335.1	ST87	Unknown	USA	human
GCA_004604475.1	ST87	Unknown	USA	Unknown
GCA_004606655.1	ST87	Unknown	USA	human
GCA_004614375.1	ST87	Unknown	USA	Unknown
GCA_004614905.1	ST87	Unknown	USA	Unknown
GCA_004615855.1	ST87	Unknown	USA	Unknown
GCA_004616395.1	ST87	Unknown	USA	Unknown
GCA_004619295.1	ST87	Unknown	USA	Unknown
GCA_004621435.1	ST87	2017	USA	env.
GCA_004623655.1	ST87	2017	USA	human
GCA_004623735.1	ST87	2017	China	food
GCA_004625635.1	ST87	Unknown	USA	Unknown
GCA_004625715.1	ST87	2007	Canada	food
GCA_004630455.1	ST87	2017	USA	env.
GCA_004630595.1	ST87	2017	USA	env.
GCA_004633475.1	ST87	2017	USA	human
GCA_004637945.1	ST87	2015	USA	Unknown
GCA_004638325.1	ST87	2015	USA	human
GCA_004639205.1	ST87	2003	USA	env.
GCA_004641805.1	ST87	Unknown	USA	human
GCA_004641865.1	ST87	Unknown	USA	human
GCA_004644105.1	ST87	2012	USA	food
GCA_004652245.1	ST87	Unknown	USA	Unknown
GCA_004652265.1	ST87	2016	USA	human
GCA_004652325.1	ST87	Unknown	USA	Unknown
GCA_004652665.1	ST87	2015	USA	human
GCA_004652745.1	ST87	2015	USA	human
GCA_004653505.1	ST87	2016	USA	Unknown
GCA_004654125.1	ST87	2016	USA	human
GCA_004654965.1	ST87	2016	USA	env.
GCA_004655125.1	ST87	2007	USA	food
GCA_004655825.1	ST87	Unknown	USA	Unknown
GCA_004657245.1	ST87	2016	USA	env.
GCA_004657365.1	ST87	Unknown	USA	Unknown
GCA_004657405.1	ST87	2016	USA	env.
GCA_004657485.1	ST87	2016	USA	env.
GCA_004657745.1	ST87	2016	USA	human
GCA_004657805.1	ST87	2016	USA	env.
GCA_004657845.1	ST87	2016	USA	env.
GCA_004657905.1	ST87	2016	USA	env.
GCA_004657945.1	ST87	2016	USA	env.
GCA_004658285.1	ST87	2016	USA	human
GCA_004658425.1	ST87	2016	USA	human
GCA_004658645.1	ST87	2016	USA	env.
GCA_004658665.1	ST87	2016	USA	env.
GCA_004658865.1	ST87	2016	USA	env.
GCA_004658905.1	ST87	2016	USA	env.
GCA_004658925.1	ST87	2016	USA	env.
GCA_004658945.1	ST87	2016	USA	env.
GCA_004659445.1	ST87	Unknown	USA	Unknown
GCA_004659465.1	ST87	2016	USA	env.
GCA_004659545.1	ST87	2016	USA	env.
GCA_004660045.1	ST87	Unknown	USA	Unknown
GCA_004660225.1	ST87	2016	USA	env.
GCA_004660245.1	ST87	2016	USA	env.
GCA_004660265.1	ST87	2016	USA	env.
GCA_004660305.1	ST87	2016	USA	env.
GCA_004660325.1	ST87	2016	USA	env.
GCA_004660625.1	ST87	2016	USA	human
GCA_004664105.1	ST87	Unknown	USA	Unknown
GCA_004667095.1	ST87	2016	USA	human
GCA_004671385.1	ST87	Unknown	USA	Unknown
GCA_004671565.1	ST87	Unknown	USA	Unknown
GCA_004672425.1	ST87	Unknown	USA	Unknown
GCA_004675005.1	ST87	2016	USA	Unknown
GCA_004675865.1	ST87	2016	China	food
GCA_004677545.1	ST87	2016	USA	env.
GCA_004677575.1	ST87	2016	USA	env.
GCA_004679425.1	ST87	2016	USA	env.
GCA_004679585.1	ST87	2016	USA	env.
GCA_004679605.1	ST87	2016	USA	env.
GCA_004679675.1	ST87	2016	USA	env.
GCA_004680265.1	ST87	2016	USA	human
GCA_004680605.1	ST87	2016	USA	env.
GCA_004680625.1	ST87	2016	USA	env.
GCA_004680645.1	ST87	2016	USA	env.
GCA_004681005.1	ST87	2016	USA	env.
GCA_004692125.1	ST87	Unknown	USA	Unknown
GCA_004693615.1	ST87	2017	USA	env.
GCA_004693645.1	ST87	2017	USA	env.
GCA_004695065.1	ST87	2017	USA	env.
GCA_004695125.1	ST87	2017	USA	env.
GCA_004695165.1	ST87	2017	USA	env.
GCA_004698465.1	ST87	Unknown	USA	Unknown
GCA_004705095.1	ST87	Unknown	USA	Unknown
GCA_004706345.1	ST87	2018	USA	human
GCA_004706385.1	ST87	2018	USA	human
GCA_004708235.1	ST87	Unknown	USA	Unknown
GCA_004715085.1	ST87	2003	USA	food
GCA_004715605.1	ST87	2013	United Kingdom	human
GCA_004715765.1	ST87	2013	United Kingdom	human
GCA_004729465.1	ST87	2012	United Kingdom	human
GCA_004732765.1	ST87	2016	United Kingdom	food
GCA_004734525.1	ST87	2016	United Kingdom	food
GCA_004736745.1	ST87	2016	USA	food
GCA_004736925.1	ST87	2017	USA	food
GCA_004738365.1	ST87	2016	USA	food
GCA_004744085.1	ST87	2016	United Kingdom	env.
GCA_004746545.1	ST87	2016	United Kingdom	env.
GCA_004747215.1	ST87	2016	United Kingdom	food
GCA_004753665.1	ST87	2016	United Kingdom	env.
GCA_004756385.1	ST87	2017	United Kingdom	env.
GCA_004756925.1	ST87	2016	United Kingdom	env.
GCA_004757145.1	ST87	2016	United Kingdom	env.
GCA_004760465.1	ST87	2016	USA	food
GCA_004760945.1	ST87	2016	USA	food
GCA_005876615.1	ST87	Unknown	USA	Unknown
GCA_006218925.1	ST87	2016	USA	food production env.
GCA_006219565.1	ST87	2016	China	food
GCA_006219905.1	ST87	2016	USA	food production env.
GCA_006353595.1	ST87	Unknown	USA	Unknown
GCA_007466535.1	ST87	2019	USA	food production env.
GCA_007885115.1	ST87	Unknown	USA	Unknown
GCA_008119645.1	ST87	2016	USA	env.
GCA_008129785.1	ST87	2018	USA	human
GCA_008150965.1	ST87	Unknown	USA	Unknown
GCA_008511585.1	ST87	Unknown	USA	Unknown
GCA_008512035.1	ST87	2016	United Kingdom	food
GCA_008753855.1	ST87	2015	China	human
GCA_008753915.1	ST87	2015	China	human
GCA_008753925.1	ST87	2015	China	human
GCA_008753955.1	ST87	2015	China	human
GCA_008753975.1	ST87	2015	China	food
GCA_008753985.1	ST87	2015	China	env.
GCA_008753995.1	ST87	2015	China	env.
GCA_008754005.1	ST87	2015	China	env.
GCA_008754055.1	ST87	2015	China	food
GCA_008754075.1	ST87	2015	China	env.
GCA_008754085.1	ST87	2015	China	env.
GCA_008754095.1	ST87	2015	China	food
GCA_008754135.1	ST87	2015	China	food
GCA_008754155.1	ST87	2015	China	food
GCA_008754165.1	ST87	2015	China	food
GCA_008754185.1	ST87	2015	China	env.
GCA_008754195.1	ST87	2015	China	food
GCA_008754235.1	ST87	2015	China	env.
GCA_008754255.1	ST87	2015	China	food
GCA_008754275.1	ST87	2015	China	food
GCA_008754285.1	ST87	2015	China	env.
GCA_008754295.1	ST87	2015	China	animal
GCA_008754325.1	ST87	2015	China	env.
GCA_008754355.1	ST87	2015	China	food
GCA_008754375.1	ST87	2014	China	food
GCA_008754385.1	ST87	2014	China	food
GCA_008754415.1	ST87	2015	China	food
GCA_008754425.1	ST87	2015	China	food
GCA_008754435.1	ST87	2015	China	animal
GCA_008754475.1	ST87	2014	China	food
GCA_008754485.1	ST87	2014	China	env.
GCA_008754515.1	ST87	2014	China	animal
GCA_008754525.1	ST87	2014	China	food
GCA_008754535.1	ST87	2014	China	food
GCA_008754555.1	ST87	2012	China	food
GCA_008754585.1	ST87	2014	China	animal
GCA_008754615.1	ST87	2011	China	food
GCA_008754625.1	ST87	2010	China	food
GCA_008754645.1	ST87	2011	China	Unknown
GCA_008754665.1	ST87	2008	China	food
GCA_008754675.1	ST87	2009	China	food
GCA_008754715.1	ST87	2011	China	food
GCA_008754725.1	ST87	2010	China	food
GCA_008754735.1	ST87	2011	China	human
GCA_008754775.1	ST87	2009	China	food
GCA_008754785.1	ST87	2010	China	human
GCA_008754815.1	ST87	2011	China	human
GCA_008754825.1	ST87	2009	China	animal
GCA_008754835.1	ST87	2010	China	human
GCA_008754875.1	ST87	2006	China	Unknown
GCA_008754885.1	ST87	2007	China	food
GCA_008754905.1	ST87	2005	China	Unknown
GCA_008754925.1	ST87	2006	China	animal
GCA_008754965.1	ST87	2005	China	Unknown
GCA_008754995.1	ST87	2004	China	food
GCA_008755005.1	ST87	2003	China	food
GCA_008755035.1	ST87	2003	China	food
GCA_008755055.1	ST87	2002	China	food
GCA_008755065.1	ST87	2005	China	food
GCA_008755075.1	ST87	2001	China	food
GCA_008755115.1	ST87	2001	China	food
GCA_008755125.1	ST87	2001	China	animal
GCA_008755155.1	ST87	2001	China	food
GCA_008755175.1	ST87	2001	China	animal
GCA_008755185.1	ST87	2001	China	food
GCA_008755215.1	ST87	2002	China	food
GCA_008755985.1	ST87	2015	China	food
GCA_008892465.1	ST87	2019	United Kingdom	human
GCA_008961165.1	ST87	2019	United Kingdom	human
GCA_009044065.1	ST87	2019	United Kingdom	human
GCA_009194765.1	ST87	2018	China	human
GCA_009194885.1	ST87	2018	China	human
GCA_009194925.1	ST87	2018	China	human
GCA_009195205.1	ST87	2018	China	human
GCA_009195285.1	ST87	2018	China	human
GCA_009195325.1	ST87	2019	China	human
GCA_009195445.1	ST87	2018	China	human
GCA_009195485.1	ST87	2019	China	human
GCA_009195505.1	ST87	2018	China	human
GCA_009195565.1	ST87	2018	China	human
GCA_009195585.1	ST87	2018	China	human
GCA_009195625.1	ST87	2018	China	human
GCA_009195645.1	ST87	2018	China	human
GCA_009195685.1	ST87	2018	China	human
GCA_009195705.1	ST87	2012	China	Unknown
GCA_009195905.1	ST87	2019	China	human
GCA_009196045.1	ST87	2018	China	human
GCA_009196085.1	ST87	2018	China	human
GCA_009196145.1	ST87	2018	China	human
GCA_009196165.1	ST87	2018	China	human
GCA_009196185.1	ST87	2018	China	human
GCA_009196285.1	ST87	2018	China	human
GCA_009196365.1	ST87	2018	China	human
GCA_009196425.1	ST87	2019	China	human
GCA_009196445.1	ST87	2019	China	human
GCA_009196465.1	ST87	2019	China	human
GCA_009196585.1	ST87	2019	China	human
GCA_009196625.1	ST87	2019	China	human
GCA_009196645.1	ST87	2019	China	human
GCA_009196745.1	ST87	2019	China	food
GCA_009196805.1	ST87	2019	China	human
GCA_009196845.1	ST87	2019	China	human
GCA_009196865.1	ST87	2019	China	human
GCA_009196945.1	ST87	2019	China	human
GCA_009196985.1	ST87	2019	China	human
GCA_009197005.1	ST87	2019	China	human
GCA_009197185.1	ST87	2019	China	human
GCA_009197265.1	ST87	2019	China	human
GCA_009197325.1	ST87	2019	China	human
GCA_009197345.1	ST87	2019	China	human
GCA_009197405.1	ST87	2019	China	human
GCA_009197465.1	ST87	2019	China	human
GCA_009197485.1	ST87	2019	China	human
GCA_009197525.1	ST87	2019	China	human
GCA_009197565.1	ST87	2019	China	human
GCA_009197745.1	ST87	2019	China	human
GCA_009197895.1	ST87	2019	China	human
GCA_009197985.1	ST87	2019	China	human
GCA_009198005.1	ST87	2019	China	human
GCA_009198065.1	ST87	2019	China	human
GCA_009198085.1	ST87	2019	China	human
GCA_009306735.1	ST87	2011	Belgium	human
GCA_009307915.1	ST87	2011	Belgium	human
GCA_009308015.1	ST87	2012	Belgium	human
GCA_009308115.1	ST87	2012	Belgium	human
GCA_009308655.1	ST87	2011	Netherlands	human
GCA_009309035.1	ST87	2011	Netherlands	human
GCA_009309505.1	ST87	2011	Netherlands	human
GCA_009405285.1	ST87	2019	United Kingdom	food
GCA_009405645.1	ST87	2019	United Kingdom	food
GCA_009405665.1	ST87	2019	United Kingdom	food
GCA_009406065.1	ST87	2019	United Kingdom	food
GCA_009406165.1	ST87	2019	United Kingdom	food
GCA_009422225.1	ST87	2013	Belgium	human
GCA_009422865.1	ST87	2014	Netherlands	human
GCA_009448785.1	ST87	2018	China	human
GCA_009448845.1	ST87	2018	China	human
GCA_009449765.1	ST87	2018	China	human
GCA_009449965.1	ST87	2018	China	human
GCA_009450265.1	ST87	2016	China	food
GCA_009450285.1	ST87	2014	China	human
GCA_009450445.1	ST87	2018	China	human
GCA_009450465.1	ST87	2014	China	human
GCA_009450625.1	ST87	2018	China	human
GCA_009450645.1	ST87	2018	China	human
GCA_009450725.1	ST87	2018	China	human
GCA_009450785.1	ST87	2018	China	human
GCA_009450905.1	ST87	2018	China	human
GCA_009450945.1	ST87	2015	China	human
GCA_009451085.1	ST87	2018	China	human
GCA_009451165.1	ST87	2016	China	human
GCA_009451305.1	ST87	2015	China	human
GCA_009451365.1	ST87	2018	China	human
GCA_009451415.1	ST87	2015	China	human
GCA_009451465.1	ST87	2016	China	human
GCA_009451485.1	ST87	2016	China	human
GCA_009451565.1	ST87	2016	China	human
GCA_009451585.1	ST87	2015	China	human
GCA_009451605.1	ST87	2016	China	human
GCA_009451825.1	ST87	2017	China	human
GCA_009451905.1	ST87	2018	China	human
GCA_009451915.1	ST87	2013	China	human
GCA_009451945.1	ST87	2017	China	human
GCA_009451965.1	ST87	2014	China	human
GCA_009452045.1	ST87	2018	China	human
GCA_009452165.1	ST87	2018	China	human
GCA_009452195.1	ST87	2018	China	human
GCA_009452385.1	ST87	2014	China	human
GCA_009452465.1	ST87	2014	China	human
GCA_009452525.1	ST87	2018	China	human
GCA_009452645.1	ST87	2018	China	human
GCA_009452685.1	ST87	2016	China	human
GCA_009452705.1	ST87	2018	China	human
GCA_009452725.1	ST87	2018	China	human
GCA_009452745.1	ST87	2018	China	human
GCA_009452845.1	ST87	2012	China	human
GCA_009452905.1	ST87	2013	China	human
GCA_009453025.1	ST87	2018	China	human
GCA_009453065.1	ST87	2016	China	food
GCA_009453085.1	ST87	2016	China	food
GCA_009453105.1	ST87	2016	China	food
GCA_009453145.1	ST87	2017	China	human
GCA_009453225.1	ST87	2017	China	human
GCA_009453245.1	ST87	2017	China	human
GCA_009453265.1	ST87	2018	China	human
GCA_009453285.1	ST87	2018	China	human
GCA_009453325.1	ST87	2018	China	human
GCA_009453345.1	ST87	2015	China	human
GCA_009453485.1	ST87	2018	China	human
GCA_009453645.1	ST87	2018	China	human
GCA_009453665.1	ST87	2018	China	human
GCA_009453705.1	ST87	2018	China	human
GCA_009453765.1	ST87	2018	China	human
GCA_009453925.1	ST87	2018	China	human
GCA_009454085.1	ST87	2018	China	human
GCA_009454105.1	ST87	2012	China	human
GCA_009454165.1	ST87	2018	China	human
GCA_009454265.1	ST87	2018	China	human
GCA_009485925.1	ST87	2017	China	human
GCA_009490785.1	ST87	2017	China	human
GCA_009490925.1	ST87	2017	China	human
GCA_009609675.1	ST87	2011	Spain	human
GCA_009609795.1	ST87	2013	Spain	human
GCA_009609855.1	ST87	2013	Spain	human
GCA_009609865.1	ST87	2013	Spain	human
GCA_009609895.1	ST87	2013	Spain	human
GCA_009609915.1	ST87	2013	Spain	human
GCA_009610215.1	ST87	2011	Spain	human
GCA_009610315.1	ST87	2013	Spain	human
GCA_009610415.1	ST87	2013	Spain	human
GCA_009610605.1	ST87	2013	Spain	human
GCA_009610685.1	ST87	2013	Spain	human
GCA_009610715.1	ST87	2010	Spain	human
GCA_009611495.1	ST87	2014	Spain	human
GCA_009611635.1	ST87	2014	Spain	human
GCA_009611655.1	ST87	2014	Spain	human
GCA_009611715.1	ST87	2014	Spain	human
GCA_009755365.1	ST87	2018	China	human
GCA_009755405.1	ST87	2016	China	human
GCA_009788395.1	ST87	2018	China	food
GCA_009788445.1	ST87	2018	China	food
GCA_009788535.1	ST87	2017	China	food
GCA_009788985.1	ST87	2018	China	animal
GCA_010036205.1	ST87	2013	Canada	food
GCA_010040345.1	ST87	2014	Canada	food
GCA_010044845.1	ST87	2013	Canada	food
GCA_010044875.1	ST87	2013	Canada	food
GCA_010044945.1	ST87	2013	Canada	food
GCA_010046665.1	ST87	2012	Canada	food
GCA_010051865.1	ST87	2004	Canada	food
GCA_010055035.1	ST87	2013	Canada	food
GCA_010056785.1	ST87	2018	Canada	food
GCA_010057685.1	ST87	2018	Canada	food
GCA_010057735.1	ST87	2018	Canada	food
GCA_010057765.1	ST87	2018	Canada	food
GCA_010058825.1	ST87	2018	Canada	food
GCA_010060085.1	ST87	2018	Canada	food
GCA_010060385.1	ST87	2018	Canada	food
GCA_010060745.1	ST87	2018	Canada	food
GCA_010062235.1	ST87	2018	Canada	food
GCA_010062705.1	ST87	2018	Canada	food
GCA_010068505.1	ST87	2019	USA	env.
GCA_010073605.1	ST87	2014	Australia	human
GCA_010081875.1	ST87	Unknown	USA	Unknown
GCA_010084895.1	ST87	2014	Australia	human
GCA_010085915.1	ST87	2018	USA	food
GCA_010085995.1	ST87	2018	USA	food
GCA_010086015.1	ST87	2018	USA	food
GCA_010086035.1	ST87	2018	USA	food
GCA_010086055.1	ST87	2018	USA	food
GCA_010089735.1	ST87	Unknown	USA	Unknown
GCA_010097205.1	ST87	2009	Canada	human
GCA_010097465.1	ST87	2009	Canada	food
GCA_010100455.1	ST87	2006	USA	human
GCA_010121195.1	ST87	Unknown	USA	Unknown
GCA_010353785.1	ST87	2016	USA	env.
GCA_011070325.1	ST87	2019	United Kingdom	food
GCA_011656585.1	ST87	2014	USA	env.
GCA_011656695.1	ST87	2014	USA	env.
GCA_011661535.1	ST87	2014	USA	env.
GCA_011667665.1	ST87	2015	USA	env.
GCA_011678915.1	ST87	2020	USA	food
GCA_011679415.1	ST87	2016	USA	env.
GCA_011679975.1	ST87	2016	USA	env.
GCA_011681215.1	ST87	Unknown	USA	Unknown
GCA_013144925.1	ST87	2017	Italy	human
GCA_013432255.1	ST87	2017	Poland	food
GCA_013492195.1	ST87	2016	USA	env.
GCA_013584795.1	ST87	2020	Canada	food
GCA_013589405.1	ST87	Unknown	USA	Unknown
GCA_013650255.1	ST87	Unknown	USA	Unknown
GCA_013806505.1	ST87	2013	South Africa	human
GCA_013807855.1	ST87	2019	South Africa	human
GCA_013807945.1	ST87	2015	South Africa	human
GCA_013807965.1	ST87	2014	South Africa	human
GCA_014259765.1	ST87	2013	USA	env.
GCA_014309555.1	ST87	2018	USA	food
GCA_014311635.1	ST87	2003	USA	feed
GCA_014313155.1	ST87	2017	Germany	human
GCA_014313355.1	ST87	2017	Germany	human
GCA_014314735.1	ST87	2017	Germany	human
GCA_014315375.1	ST87	2018	Germany	human
GCA_014318435.1	ST87	2017	Germany	human
GCA_014318995.1	ST87	2017	Germany	human
GCA_014319195.1	ST87	2016	Germany	human
GCA_014612015.1	ST87	Unknown	USA	Unknown
GCA_014780875.1	ST87	Unknown	USA	Unknown
GCA_014825435.1	ST87	2019	USA	env.
GCA_014929225.1	ST87	Unknown	USA	Unknown
GCA_015166055.1	ST87	2020	United Kingdom	human
GCA_015284425.1	ST87	Unknown	USA	Unknown
GCA_015352735.1	ST87	2019	China	food
GCA_015444525.1	ST87	2018	Germany	human
GCA_015689935.1	ST87	Unknown	USA	Unknown
GCA_015833595.1	ST87	2020	USA	Unknown
GCA_015883325.1	ST87	2019	China	human
GCA_015904145.1	ST87	2015	China	human
GCA_015904155.1	ST87	2014	China	human
GCA_016434165.1	ST87	2020	Indonesia	food
GCA_016434625.1	ST87	2020	Indonesia	food
GCA_016434765.1	ST87	2020	Indonesia	food
GCA_016434905.1	ST87	2020	Indonesia	food
GCA_016596055.1	ST87	2018	China	food
GCA_016596315.1	ST87	2013	China	food
GCA_016596555.1	ST87	2012	China	food
GCA_016596625.1	ST87	2012	China	food
GCA_016596645.1	ST87	2011	China	food
GCA_016596655.1	ST87	2012	China	food
GCA_016596675.1	ST87	2011	China	food
GCA_016596855.1	ST87	2016	China	food
GCA_016597085.1	ST87	2016	China	food
GCA_016597255.1	ST87	2019	China	food
GCA_016597575.1	ST87	2019	China	food
GCA_016597615.1	ST87	2019	China	food
GCA_016597935.1	ST87	2009	China	food
GCA_016598215.1	ST87	2017	China	food
GCA_017116765.1	ST87	2019	China	human
GCA_017332165.1	ST87	Unknown	USA	Unknown
GCA_017336765.1	ST87	2004	USA	food production env.
GCA_017568865.1	ST87	Unknown	USA	Unknown
GCA_017571445.1	ST87	2015	Ireland	food
GCA_017913575.1	ST87	2016	South Africa	food production env.
GCA_017929615.1	ST87	Unknown	USA	Unknown
GCA_018099605.1	ST87	2003	China	food
GCA_018105545.1	ST87	2003	China	food
GCA_018293205.1	ST87	2010	USA	food production env.
GCA_018481545.1	ST87	2021	USA	food
GCA_018532805.1	ST87	Unknown	USA	Unknown
GCA_018752115.1	ST87	2009	USA	human
GCA_018921725.1	ST87	Unknown	China	human
GCA_018934735.1	ST87	2011	USA	human
GCA_018957995.1	ST87	2011	USA	human
GCA_019269655.1	ST87	2013	USA	human
GCA_019283155.1	ST87	2021	USA	food
GCA_019283175.1	ST87	2021	USA	food
GCA_019283195.1	ST87	2021	USA	food
GCA_019283255.1	ST87	2021	USA	food
GCA_019283335.1	ST87	2021	USA	food
GCA_019283395.1	ST87	2021	USA	food
GCA_019289735.1	ST87	Unknown	USA	Unknown
GCA_019345055.1	ST87	2021	North Korea	food
GCA_019486105.1	ST87	2021	South Africa	food
GCA_019486125.1	ST87	2021	South Africa	food
GCA_019640975.1	ST87	2021	USA	food
GCA_019643675.1	ST87	2021	USA	food
GCA_019643715.1	ST87	2021	USA	food
GCA_019644055.1	ST87	2021	USA	food
GCA_019807295.1	ST87	Unknown	USA	Unknown
GCA_019822285.1	ST87	2013	USA	env.
GCA_019866205.1	ST87	2015	New Zealand	human
GCA_019906635.1	ST87	2021	South Africa	food
GCA_019906735.1	ST87	2021	South Africa	food
GCA_020209345.1	ST87	2021	USA	food
GCA_020212425.1	ST87	2021	United Kingdom	human
GCA_020534105.1	ST87	2021	USA	food production env.
GCA_020534145.1	ST87	2021	USA	food production env.
GCA_020534185.1	ST87	2021	USA	food
GCA_020534225.1	ST87	2021	USA	food production env.
GCA_020540825.1	ST87	2021	USA	food
GCA_020606555.1	ST87	2011	China	food
GCA_020706475.1	ST87	2019	China	food
GCA_020706495.1	ST87	2019	China	food
GCA_020717685.1	ST87	2002	China	food
GCA_020988065.1	ST87	2021	USA	env.
GCA_021021575.1	ST87	2015	China	human
GCA_021023195.1	ST87	2015	China	human
GCA_021023305.1	ST87	2015	China	human
GCA_021023615.1	ST87	2016	China	human
GCA_021023725.1	ST87	2016	China	human
GCA_021023855.1	ST87	2016	China	human
GCA_021023875.1	ST87	2016	China	human
GCA_021023915.1	ST87	2016	China	human
GCA_021024105.1	ST87	2017	China	human
GCA_021024155.1	ST87	2017	China	human
GCA_021024215.1	ST87	2017	China	human
GCA_021024315.1	ST87	2017	China	human
GCA_021024335.1	ST87	2017	China	human
GCA_021024635.1	ST87	2018	China	human
GCA_021024655.1	ST87	2018	China	human
GCA_021024765.1	ST87	2017	China	human
GCA_021024855.1	ST87	2018	China	human
GCA_021024995.1	ST87	2018	China	human
GCA_021025135.1	ST87	2018	China	human
GCA_021025155.1	ST87	2018	China	human
GCA_021025275.1	ST87	2018	China	human
GCA_021025295.1	ST87	2018	China	human
GCA_021025305.1	ST87	2018	China	human
GCA_021025335.1	ST87	2018	China	human
GCA_021025375.1	ST87	2018	China	human
GCA_021025415.1	ST87	2018	China	human
GCA_021025475.1	ST87	2018	China	human
GCA_021025525.1	ST87	2018	China	human
GCA_021227195.1	ST87	2021	USA	env.
GCA_021227335.1	ST87	2021	USA	env.
GCA_021238665.1	ST87	2019	Spain	animal
GCA_021301275.1	ST87	2021	China	food
GCA_021539135.1	ST87	2021	USA	env.
GCA_021548815.1	ST87	2021	United Kingdom	human
GCA_021980135.1	ST87	2022	China	food
GCA_021980615.1	ST87	2022	China	food
GCA_022222605.1	ST87	Unknown	USA	Unknown
GCA_022265555.1	ST87	2022	United Kingdom	env.
GCA_022393015.1	ST87	2022	USA	food production env.
GCA_022443085.1	ST87	2018	Netherlands	food production env.
GCA_022443245.1	ST87	2018	Netherlands	food production env.
GCA_022443305.1	ST87	2018	Netherlands	food production env.
GCA_022443685.1	ST87	2018	Netherlands	food production env.
GCA_022453465.1	ST87	2018	Netherlands	food production env.
GCA_022605685.1	ST87	2020	Germany	human
GCA_022608905.1	ST87	2022	United Kingdom	food
GCA_022620195.1	ST87	2020	Germany	human
GCA_022620235.1	ST87	2020	Germany	human
GCA_022620455.1	ST87	2020	Germany	human
[truncated: 6 more rows]

## Sheet: Sheet2
Supplementary Table S2 The Distribution of Listeria monocytogenes Sequence Types by Country
Country	ST121	ST87	ST35	ST85
United Kingdom	690	31	2
USA	261	276	21	4
France	89
Canada	42	24	1
China	42	260	6	2
Switzerland	24
Australia	24	2	1	1
Italy	22	1
Ireland	16	1
Belgium	15	5
Norway	13
Spain	12	17
Germany	12	17
Netherlands	11	9
Poland	7	1
Russia	6
Denmark	5
Mali	5
Senegal	4
Latvia	3
Iceland	3
South Africa	3	1
Finland	3
Venezuela	2
Chile	1
Uruguay	1
Turkey	1
South Korea		9
Indonesia		4
New Zealand		1
Portugal		1
South Africa		1
Unknown			1	3
Total	1317	661	32	10
